# Supplementary material for: Gut microbiome and metabolome characteristics of patients with cholesterol gallstones suggest the preventive potential of prebiotics
Source: Imeta. 2025 Feb 21;4(1):e70000. doi: 10.1002/imt2.70000 (PMC11865347; doi:10.1002/imt2.70000)
Supplement: Supplementary file 2 — Table S1. Alpha diversity indices of ASVs among groups based on 16S rRNA sequencing. Table S2. Alpha diversity indices of age‐ and sex‐matched samples' gut microbiota at ASVs levels based on 16S rRNA sequencing. Table S3. Principal coordinate analysis (PCoA) of the gut microbiota based on the bray‐curtis distance metrics for CGS and matched HCs by 16S rRNA sequencing. Table S4. Different bacteria of the gut microbiota at the genus level for CGS and matched HCs by 16S rRNA sequencing (Wald test, FDR‐corrected q < 0.05, and fold change > 2). Table S5. Correlations between selected different metabolites and different genera (matched samples). Table S6. Relative abundance of different species between CGS and HCs groups. Table S7. The variance of biochemical indices explained by different bacterial species. Table S8. Relative abundance of different KEEG pathways at level 3. Table S9. 121 different metabolites for CGS and matched HCs. Table S10. Significantly enriched pathways by 121 differential metabolites. Table S11. Receiver operating characteristic (ROC) analysis to discriminate CGS from HCs individually. Table S12. The variance of biochemical indices explained by different metabolites. Table S13. Correlations between selected different metabolites and different species. Table S14. Correlations between bile metabolites and bile unique species. Table S15. CGS‐associated changes in microbial genes summarized in KO genes and KEGG pathway modules. Table S16. qPCR CT values. Table S17. Animal clinical indicators of single bacteria transplantation. Table S18. Animal clinical indicators of FOS and SCFAs intervention groups. [file IMT2-4-e70000-s001.xlsx]

## Sheet: S1
Table S1 Alpha diversity indices of ASVs among groups based on 16S rRNA sequencing.
Samples	Richness	Shannon	Simpson	Pielou	Chao1	ACE	goods_coverage	Group
H1	245	3.38786	0.913203	0.615833	3.40388	7.77653	0.999505	Health
H2	195	3.97482	0.969247	0.753806	1.77694	6.67337	0.999724	Health
H3	333	4.40054	0.969227	0.75765	2.29706	8.81068	0.999558	Health
H4	242	4.15921	0.969263	0.757745	3.82192	7.39766	0.999572	Health
H5	291	4.1739	0.958724	0.735707	3.33739	7.98334	0.999568	Health
H6	307	4.14283	0.961501	0.723404	1.56018	8.62137	0.99969	Health
H7	269	3.65868	0.912722	0.653953	2.60778	7.90089	0.999618	Health
H8	317	3.95767	0.911385	0.687227	1.36699	8.63665	0.99977	Health
H9	293	3.63917	0.913787	0.64068	4.16153	8.34608	0.999395	Health
H10	206	3.49217	0.93269	0.655453	3.08699	6.96956	0.999612	Health
H11	241	3.91428	0.945925	0.713659	1.35703	7.40341	0.999729	Health
H12	181	3.57502	0.944609	0.687702	3.59569	6.52566	0.999589	Health
H13	202	3.45746	0.91072	0.651335	4.31337	6.88518	0.999498	Health
H14	224	3.83392	0.95099	0.708458	5.3909	7.25251	0.999374	Health
H15	233	3.78554	0.95604	0.694462	3.55752	7.57989	0.999515	Health
H16	231	3.59011	0.945994	0.659653	2.37645	7.48034	0.999626	Health
H17	225	3.823	0.937858	0.705858	0.926921	7.0004	0.999834	Health
H18	294	4.20455	0.968199	0.739772	6.95566	8.31288	0.999245	Health
H19	243	3.72388	0.940309	0.677924	4.62625	7.68929	0.999389	Health
H20	336	4.04548	0.954667	0.695444	3.90058	9.14122	0.999228	Health
H21	316	4.03561	0.960777	0.701146	2.42058	8.87891	0.999461	Health
H22	293	3.48025	0.930502	0.612701	4.36958	8.40976	0.999061	Health
H23	239	3.90871	0.954304	0.713728	1.77697	7.35572	0.999733	Health
H24	276	3.62856	0.896216	0.645605	1.83525	8.12885	0.999621	Health
H25	287	3.60498	0.92034	0.636981	6.85335	8.44331	0.999302	Health
H26	292	4.60556	0.98072	0.811302	3.77933	7.86314	0.999497	Health
H27	301	3.90772	0.940974	0.684711	2.48283	8.62575	0.99944	Health
H28	225	3.42448	0.92202	0.632277	7.18978	7.44024	0.999466	Health
H29	285	4.15527	0.967165	0.735123	3.45123	8.2689	0.999459	Health
H30	319	4.24955	0.973245	0.737105	5.66816	8.88142	0.99896	Health
H31	295	2.47986	0.815047	0.43606	6.26342	8.33306	0.998707	Health
H32	218	3.93989	0.964729	0.731711	4.33907	6.9078	0.999525	Health
H33	212	3.7495	0.944929	0.699979	2.05334	7.02136	0.999655	Health
H34	262	3.31514	0.881736	0.595355	3.14512	7.98942	0.999583	Health
H35	321	4.39645	0.974844	0.761759	2.26884	8.792	0.999608	Health
H36	290	4.01009	0.964541	0.707262	3.14515	8.43122	0.999568	Health
H37	239	3.31002	0.905594	0.604408	1.92008	7.52575	0.999691	Health
H38	245	4.03595	0.963373	0.733642	4.51056	7.41725	0.999545	Health
H39	202	2.81004	0.825035	0.529371	1.60258	7.05726	0.999734	Health
H40	292	4.49426	0.980434	0.791696	2.60744	8.16383	0.999687	Health
H41	264	4.19224	0.96463	0.751843	5.91679	7.60049	0.999405	Health
H42	251	3.73566	0.941184	0.676081	4.6996	7.72503	0.999541	Health
H43	268	3.77578	0.93753	0.675333	2.69957	7.93158	0.999552	Health
H44	259	3.83469	0.953772	0.690086	3.11441	7.90047	0.999499	Health
H45	209	3.63519	0.944567	0.680449	2.00919	6.95146	0.999721	Health
H46	212	2.51552	0.81567	0.469613	4.38157	7.25549	0.999424	Health
H47	225	3.50457	0.935233	0.647065	3.56024	7.39231	0.999557	Health
H48	233	3.22196	0.908028	0.591073	5.08012	7.63436	0.999385	Health
H49	278	4.10506	0.960236	0.729449	3.33012	8.12907	0.999596	Health
H50	227	3.04947	0.845671	0.562119	2.36911	7.44671	0.999596	Health
H51	206	2.50081	0.851586	0.469383	4.01427	7.18396	0.999357	Health
H52	227	3.27858	0.887827	0.604352	4.81453	7.23438	0.999616	Health
H53	141	2.44262	0.821889	0.493582	2.97742	5.89894	0.999562	Health
D1	221	2.21412	0.656553	0.410161	6.00398	7.48143	0.999191	Disease
D2	211	3.4507	0.920861	0.644766	1.52377	6.98443	0.999768	Disease
D3	234	3.56921	0.930742	0.654263	2.87868	7.50456	0.999504	Disease
D4	203	3.52246	0.939849	0.662963	0.978558	6.96518	0.999801	Disease
D5	210	2.59466	0.682837	0.485246	5.29401	7.08224	0.999459	Disease
D6	154	2.81473	0.88462	0.558816	1.92001	6.15331	0.999681	Disease
D7	186	2.25718	0.719293	0.431934	4.69944	6.80822	0.999539	Disease
D8	122	2.09285	0.801571	0.435645	3.55727	5.53534	0.999509	Disease
D9	211	3.45427	0.918387	0.645433	3.40385	7.16014	0.999499	Disease
D10	159	3.24217	0.93284	0.63962	5.46729	6.27273	0.99959	Disease
D11	206	3.62193	0.941046	0.679807	5.60033	7.05861	0.999408	Disease
D12	249	3.92641	0.952763	0.711635	4.18894	7.70818	0.999451	Disease
D13	209	3.64547	0.945422	0.682374	1.61795	7.13719	0.999696	Disease
D14	247	4.09295	0.966178	0.742906	4.6996	7.3016	0.999519	Disease
D15	215	2.67501	0.766808	0.49808	2.91592	7.24844	0.999624	Disease
D16	162	2.53332	0.77586	0.497941	2.33506	6.27879	0.999737	Disease
D17	226	3.75251	0.951358	0.692277	7.20738	7.3603	0.999396	Disease
D18	176	1.95255	0.624345	0.377635	3.10648	6.62801	0.999627	Disease
D19	181	3.77419	0.957095	0.726016	0.703862	6.31253	0.999872	Disease
D20	178	2.76127	0.86376	0.53288	1.96834	6.67013	0.999628	Disease
D21	223	3.63106	0.941201	0.671527	2.82905	7.26342	0.999678	Disease
D22	204	3.61702	0.950792	0.680132	3.3373	7.01897	0.999565	Disease
D23	172	1.57458	0.460734	0.305892	3.68822	6.46167	0.999664	Disease
D24	221	3.3948	0.88938	0.628881	2.20518	7.01887	0.999788	Disease
D25	191	2.87116	0.840416	0.546652	0.940266	6.8786	0.99981	Disease
D26	205	2.69901	0.789825	0.507047	3.97058	7.12143	0.99946	Disease
D27	234	3.7367	0.948144	0.684964	4.34408	7.54764	0.999329	Disease
D28	265	3.61318	0.888767	0.647554	3.33011	7.99998	0.999618	Disease
D29	214	3.27835	0.925362	0.610952	4.18889	7.31851	0.99937	Disease
D30	180	3.24388	0.911822	0.624668	1.8752	6.47656	0.999754	Disease
D31	220	3.40524	0.908747	0.631345	4.01428	7.42209	0.99921	Disease
D32	224	3.74242	0.956614	0.691549	8.0016	7.32109	0.999419	Disease
D33	257	4.01726	0.960349	0.723952	6.04092	7.81861	0.999422	Disease
D34	254	3.7606	0.933241	0.679136	6.36232	7.74535	0.999543	Disease
D35	257	3.87698	0.952165	0.698672	6.2913	7.92598	0.999353	Disease
D36	222	3.09341	0.863023	0.572571	3.36444	7.38751	0.999539	Disease
D37	245	3.83699	0.954369	0.697476	4.53483	7.84441	0.999356	Disease
D38	208	3.46135	0.911132	0.648492	2.20515	6.78907	0.999811	Disease
D39	243	3.57275	0.915349	0.650412	3.7683	7.65251	0.999479	Disease
D40	238	3.16493	0.86609	0.578358	4.56729	7.62834	0.999351	Disease
D41	269	4.15192	0.967597	0.742115	1.61797	8.10862	0.999664	Disease
D42	226	3.92907	0.958601	0.72485	8.04858	6.94762	0.999644	Disease
D43	142	2.28693	0.780731	0.461464	3.82166	5.88258	0.999583	Disease
D44	226	3.32169	0.890286	0.612797	2.00921	7.25468	0.999738	Disease
D45	167	3.11637	0.917375	0.608905	7.24544	6.40447	0.999379	Disease
D46	235	4.18249	0.973059	0.766082	1.25565	7.26648	0.999842	Disease
D47	395	4.16161	0.946865	0.696051	7.2072	9.91017	0.998848	Disease
D48	469	4.35455	0.950986	0.707988	7.45172	10.7564	0.998715	Disease
D49	439	4.30601	0.946029	0.707702	4.81263	10.4293	0.998996	Disease
D50	510	4.64131	0.954846	0.744466	6.8389	11.2037	0.998679	Disease
D51	403	3.79206	0.899591	0.632122	4.51546	10.0268	0.998808	Disease
D52	454	4.85291	0.982194	0.793207	2.85357	10.4823	0.999247	Disease
D53	456	4.72676	0.980026	0.772032	4.52002	10.4952	0.999072	Disease
D54	474	4.57116	0.973607	0.741926	7.60193	10.908	0.998554	Disease
D55	363	4.42433	0.973659	0.750598	3.80033	9.34072	0.999395	Disease
D56	312	4.39529	0.971204	0.765329	5.44889	8.52944	0.999424	Disease
D57	328	4.4671	0.973013	0.771119	5.44891	8.53774	0.99943	Disease
D58	155	2.91192	0.876861	0.57737	1.41491	6.22952	0.999658	Disease
D59	116	2.5894	0.77992	0.544725	1.93445	4.89617	0.999804	Disease
D60	100	2.7115	0.858255	0.588795	1.73227	4.76065	0.999812	Disease
D61	206	3.96501	0.966833	0.744201	1.18746	6.90347	0.999802	Disease
D62	163	3.54647	0.94296	0.696239	0	5.81937	1	Disease
D63	204	3.75561	0.947015	0.70619	1.93475	6.436	0.999769	Disease
D64	161	3.40321	0.921931	0.669738	2.33994	5.73488	0.999921	Disease
D65	171	3.18765	0.906024	0.619964	0.443741	6.32528	0.999921	Disease
D66	226	4.12155	0.970156	0.760358	2.55352	6.78532	0.999712	Disease
B1	194	2.50415	0.736079	0.475363	6.00393	6.7196	0.997698	Bile
B2	112	2.97002	0.913772	0.629442	5.79405	5.24989	0.998379	Bile
B3	257	4.68438	0.980652	0.844173	8.30757	7.86468	0.991223	Bile
B4	31	0.642674	0.396397	0.187151	5.3638	2.84763	0.999739	Bile
B5	174	1.53566	0.475936	0.297663	2.68112	6.55651	0.999479	Bile
B6	265	4.81119	0.984646	0.862263	6.88062	7.89901	0.991819	Bile
B7	314	4.9081	0.983696	0.853673	4.95506	8.82792	0.995346	Bile
B8	140	2.41102	0.853149	0.487898	3.10639	5.80884	0.999528	Bile
B9	344	4.11832	0.901378	0.705114	3.60555	9.21843	0.999019	Bile
B10	277	4.58286	0.976106	0.814872	3.10662	8.12022	0.999202	Bile
B11	152	3.09405	0.884	0.615869	1.75941	6.00356	0.998882	Bile
B12	438	5.19988	0.990489	0.854932	11.2809	10.493	0.99594	Bile
B13	26	0.574078	0.29071	0.1762	2.25436	2.5473	0.999778	Bile
B14	368	5.00919	0.987969	0.847853	5.87032	9.66323	0.99728	Bile
B15	42	0.938111	0.476332	0.250988	5.36666	3.25001	0.999685	Bile
B16	230	4.6391	0.977745	0.853078	5.41302	7.52103	0.995466	Bile
B17	209	4.07453	0.960324	0.762687	6.14776	7.1884	0.996036	Bile
B18	231	4.30499	0.967266	0.791008	7.58698	7.52333	0.995231	Bile
B19	250	4.39928	0.975535	0.79676	5.20829	7.86312	0.996812	Bile
B20	225	4.35031	0.965681	0.803218	3.0708	7.49712	0.997783	Bile
B21	249	2.57413	0.794367	0.466544	7.08163	7.65702	0.99754	Bile
B22	79	1.94257	0.774374	0.444581	4.10607	4.35582	0.999621	Bile
B23	432	5.2274	0.991117	0.861409	6.92618	10.4759	0.996784	Bile
B24	418	4.94006	0.981792	0.818503	7.48646	10.2201	0.997378	Bile
B25	76	1.47064	0.634279	0.339583	10.3344	4.57606	0.999217	Bile
B26	138	3.60322	0.92881	0.731285	4.43751	5.80529	0.996798	Bile
B27	397	3.80533	0.897777	0.635924	7.30654	9.35769	0.995304	Bile
B28	291	3.43472	0.895286	0.605416	4.363	7.95619	0.997904	Bile
B29	314	4.31776	0.960971	0.750995	9.04863	8.79413	0.988588	Bile
B30	139	3.84428	0.951641	0.779067	5.33574	6.11179	0.990336	Bile
B31	7	0.596504	0.312285	0.306542	0.231455	1.44275	0.999963	Bile
B32	141	3.30324	0.925254	0.667489	3.50356	5.73775	0.997424	Bile
B33	342	4.70703	0.97722	0.806714	12.4103	9.25731	0.989867	Bile
B34	228	2.49156	0.652372	0.458906	4.62623	7.53664	0.998916	Bile
B35	287	2.98336	0.74944	0.527144	1.89187	8.3971	0.999564	Bile
B36	306	3.51946	0.863635	0.614905	3.68984	8.66541	0.999176	Bile
B37	452	3.78427	0.86672	0.618984	5.28617	10.6438	0.998778	Bile
B38	360	3.7311	0.882178	0.633883	2.58291	9.41068	0.99943	Bile
B39	315	2.95505	0.754185	0.513691	6.44876	8.83846	0.998928	Bile
B40	218	2.33355	0.63995	0.433384	5.85668	7.34523	0.998614	Bile
B41	377	3.35323	0.816184	0.565256	8.50649	9.69384	0.998108	Bile
B42	202	0.76246	0.206442	0.143636	4.48156	6.42022	0.998996	Bile
B43	432	3.98543	0.905981	0.656748	4.6025	10.3993	0.998963	Bile
B44	155	3.51632	0.904325	0.697208	10.656	6.28128	0.997024	Bile
B45	13	0.298102	0.121202	0.116221	0.918265	1.74222	0.999921	Bile
B46	181	4.27818	0.966494	0.822965	5.22641	6.51845	0.995185	Bile
B47	113	4.12373	0.975575	0.872307	1.44963	5.23745	0.99747	Bile
S1	276	3.56266	0.937873	0.63388	11.2808	8.50531	0.996228	Stone
S2	181	2.86612	0.770604	0.551336	4.08438	6.02673	0.995624	Stone
S3	517	4.28458	0.956696	0.685748	6.28607	11.0889	0.997667	Stone
S4	363	4.08495	0.942041	0.693021	8.23239	9.50795	0.997374	Stone
S5	201	1.15845	0.319195	0.21844	12.0658	7.11238	0.998664	Stone
S6	196	1.72208	0.543435	0.326269	3.55955	6.82267	0.999263	Stone
S7	325	4.28822	0.968963	0.741416	12.0432	9.1752	0.997712	Stone
S8	595	5.4544	0.991111	0.853776	3.91399	12.0455	0.999084	Stone
S9	330	4.88295	0.984806	0.84202	2.90861	9.02541	0.997543	Stone
S10	58	1.01386	0.467512	0.249692	3.33653	3.6467	0.999589	Stone
S11	464	4.60528	0.969907	0.75006	9.65114	10.5982	0.993867	Stone
S12	928	5.16348	0.959469	0.755664	11.2216	14.6555	0.99636	Stone
S13	883	5.05929	0.960409	0.745842	7.2299	14.0804	0.996395	Stone
S14	878	5.01748	0.945618	0.740299	8.89873	13.8739	0.995346	Stone
S15	879	4.58047	0.923592	0.675707	12.4221	13.9773	0.993573	Stone
S16	155	3.52941	0.874051	0.699805	0.249192	5.73791	0.999884	Stone
S17	456	4.22318	0.919224	0.689782	7.52463	10.388	0.995783	Stone
S18	407	4.18426	0.912805	0.696355	3.96045	9.9667	0.999037	Stone
S19	374	4.14176	0.907349	0.699119	4.11197	9.58156	0.998232	Stone
S20	396	4.28175	0.943827	0.715842	2.09697	9.73246	0.999462	Stone
S21	268	1.92443	0.555832	0.344203	9.83854	8.19564	0.998105	Stone
S22	120	1.69558	0.599911	0.354168	4.69909	5.56515	0.999477	Stone
S23	151	3.985	0.960827	0.794255	2.59524	5.79747	0.999557	Stone
S24	169	3.19774	0.855538	0.623353	4.62611	6.53888	0.998385	Stone
S25	62	0.0853573	0.0193027	0.020682	8.65489	4.56369	0.999213	Stone

## Sheet: S2
Table S2 Alpha diversity indices of age- and sex-matched samples' gut microbiota at ASVs levels based on 16S rRNA sequencing.
Matched samples	Richness	Shannon	Simpson	Pielou	Chao1	ACE	goods_coverage	Group
H1	236	3.37414	0.913114	0.617542	4.18892	7.62579	0.999466	Health
H3	337	4.3888	0.968399	0.754079	2.17861	8.89586	0.999591	Health
H5	295	4.20086	0.959467	0.73868	3.59589	7.9837	0.999611	Health
H9	291	3.63539	0.913651	0.640787	4.35328	8.31434	0.999395	Health
H10	189	3.50147	0.936641	0.667997	2.04459	6.53239	0.999754	Health
H12	163	3.55303	0.945607	0.697528	2.25681	6.06459	0.99976	Health
H15	201	3.78537	0.957479	0.713776	3.10154	6.89906	0.999683	Health
H16	201	3.53321	0.944783	0.666229	2.33514	6.83304	0.999706	Health
H20	311	3.99859	0.953586	0.696644	3.4731	8.76125	0.999296	Health
H21	317	4.04046	0.960858	0.701603	2.62065	8.88062	0.999462	Health
H24	276	3.60371	0.892416	0.641183	1.8926	8.12176	0.999614	Health
H25	297	3.61548	0.92057	0.634993	6.41625	8.59094	0.999303	Health
H26	293	4.62312	0.981181	0.813905	3.3374	7.81847	0.999548	Health
H27	301	3.91025	0.94115	0.685153	2.0959	8.63892	0.999481	Health
H29	276	4.16418	0.967736	0.740905	3.60552	8.08119	0.999465	Health
H30	319	4.26223	0.97351	0.739304	5.78446	8.8557	0.999052	Health
H31	199	2.37294	0.809431	0.448292	4.9052	6.99403	0.999403	Health
H34	255	3.31246	0.881717	0.597782	2.91596	7.83223	0.999621	Health
H37	241	3.31168	0.905645	0.603793	2.75135	7.56676	0.999614	Health
H38	242	4.02564	0.963178	0.733409	4.51056	7.37193	0.999544	Health
H40	298	4.50134	0.980509	0.790112	3.33014	8.28136	0.99961	Health
H42	246	3.73186	0.941103	0.677862	4.97646	7.62223	0.999579	Health
H44	228	3.76371	0.950383	0.693216	2.60775	7.24277	0.999594	Health
H45	200	3.61747	0.94409	0.682759	2.82787	6.6736	0.99972	Health
H46	216	2.53488	0.81775	0.471581	5.24917	7.33292	0.999351	Health
H47	226	3.4987	0.934944	0.645453	3.33733	7.40867	0.999556	Health
H48	235	3.23407	0.908859	0.592365	5.08012	7.66603	0.999388	Health
H49	250	4.06472	0.959513	0.736167	3.68843	7.53113	0.999633	Health
H51	205	2.53193	0.854326	0.475658	4.71065	7.22207	0.999325	Health
H53	120	2.46798	0.831964	0.515506	1.52365	5.43678	0.999769	Health
D3	229	3.57128	0.930896	0.657245	2.78995	7.35979	0.999542	Disease
D9	198	3.41286	0.916597	0.645364	3.77921	6.9096	0.999532	Disease
D11	201	3.59721	0.940061	0.678296	5.05681	6.95591	0.999442	Disease
D12	239	3.93583	0.953531	0.718682	3.77927	7.42353	0.999533	Disease
D16	156	2.51487	0.774205	0.498008	1.87516	6.13334	0.999773	Disease
D22	194	3.5924	0.948945	0.681947	3.33	6.77008	0.999593	Disease
D24	210	3.32381	0.883952	0.621608	2.20515	6.81037	0.999782	Disease
D28	258	3.57857	0.886626	0.644444	3.1066	7.90378	0.999614	Disease
D29	185	3.23047	0.924078	0.618821	3.5957	6.76305	0.999546	Disease
D31	182	3.34513	0.906735	0.642798	6.16582	6.67241	0.999248	Disease
D33	247	4.00101	0.960063	0.726216	7.18987	7.62245	0.999459	Disease
D35	254	3.88575	0.952698	0.701737	6.04091	7.85976	0.999433	Disease
D41	233	4.10955	0.967033	0.753902	1.73685	7.36448	0.999746	Disease
D42	220	3.89987	0.957671	0.723051	6.65426	6.80079	0.99968	Disease
D43	129	2.12737	0.75757	0.437747	2.60715	5.57361	0.999681	Disease
D44	222	3.30917	0.889711	0.612506	1.52377	7.20929	0.999775	Disease
D46	226	4.131	0.970838	0.762102	1.93479	7.11741	0.999787	Disease
D48	400	4.21315	0.94706	0.703191	4.54894	9.86125	0.99915	Disease
D51	362	3.74007	0.897548	0.634809	3.83354	9.49924	0.999054	Disease
D54	405	4.48662	0.972442	0.747287	4.6947	9.98679	0.999138	Disease
D55	303	4.30506	0.971324	0.753458	2.25524	8.4059	0.999618	Disease
D57	272	4.33681	0.970245	0.773629	2.55358	7.4863	0.999698	Disease
D58	136	2.88867	0.875973	0.588006	1.15023	5.80916	0.999743	Disease
D59	115	2.59208	0.780162	0.546284	1.93445	4.7784	0.999804	Disease
D60	95	2.70823	0.858138	0.594708	1.39476	4.51596	0.999849	Disease
D61	212	3.97993	0.967328	0.742997	1.43986	7.08766	0.999764	Disease
D63	213	3.76892	0.949963	0.702987	1.57553	6.79783	0.999785	Disease
D64	167	3.44321	0.924354	0.672765	2.59551	5.80613	0.999884	Disease
D65	171	3.19994	0.906619	0.622355	0.62134	6.28606	0.999922	Disease
D66	233	4.15033	0.970876	0.761384	1.87527	6.98593	0.999757	Disease

## Sheet: S3
Table S3 Principal coordinate analysis (PCoA) of the gut microbiota based on the bray-curtis distance metrics for CGS and matched HCs by 16S rRNA sequencing.
Matched samples	Dim1	Dim2
H1	0.0230366	0.0584775
H3	-0.191867	-0.112686
H5	-0.152412	-0.0929022
H9	-0.140608	-0.086411
H10	-0.086484	0.00257564
H12	-0.0700663	0.00174805
H15	-0.0975741	0.0183137
H16	-0.108247	-0.0156939
H20	-0.133392	-0.0325238
H21	-0.161393	-0.0621102
H24	-0.209205	-0.0864859
H25	-0.132456	-0.0536432
H26	-0.173695	-0.0912907
H27	-0.154526	-0.0640994
H29	-0.0656121	-0.0305851
H30	-0.152204	-0.0900752
H31	0.266349	0.166301
H34	-0.107521	-0.0150007
H37	-0.110909	0.00737065
H38	-0.0944103	0.0107104
H40	-0.144718	-0.030331
H42	-0.184932	-0.045914
H44	-0.0778724	0.0430245
H45	0.0256854	0.0990807
H46	0.0615055	0.122911
H47	0.027692	0.109572
H48	0.0654221	0.0470576
H49	-0.156177	-0.047805
H51	0.112947	0.160735
H53	0.442571	0.245601
D3	0.0588422	0.133042
D9	-0.0473959	0.0289397
D11	-0.135132	-0.0142468
D12	-0.103922	-0.0386605
D16	0.212609	0.209596
D22	0.1137	0.14202
D24	-0.0256425	0.0265516
D28	-0.0613065	-0.0182991
D29	0.123099	0.120187
D31	0.245778	0.117301
D33	-0.0629326	0.00603241
D35	-0.100319	-0.00119322
D41	-0.142858	-0.0664484
D42	-0.0609042	-0.0118227
D43	0.23681	0.169169
D44	0.0173611	0.0691786
D46	-0.104661	-0.0189621
D48	0.189655	-0.277086
D51	0.222864	-0.267965
D54	0.193201	-0.33739
D55	0.480968	-0.407497
D57	0.419208	-0.405776
D58	-0.0343245	0.0744256
D59	0.0218104	0.113553
D60	0.0543846	0.145177
D61	-0.0367999	0.067394
D63	-0.0353835	0.032471
D64	0.0496612	0.103773
D65	0.207126	0.145658
D66	-0.0144242	0.0249554

## Sheet: S4
Table S4 Different bacteria of the gut microbiota at the genus level for CGS and matched HCs by 16S rRNA sequencing
Genus	baseMean	log2FoldChange	p value	p adjusted
Pseudomonas	199.6	-6.25846	4.92952e-07	3.52461e-05
Sutterella	7.88158	3.21148	5.40992e-06	0.000195823
Erysipelatoclostridium	13.3621	-2.65576	5.47758e-06	0.000195823
Terrisporobacter	13.7319	2.96438	1.28937e-05	0.000287374
Coprobacter	3.99254	5.35385	1.31799e-05	0.000287374
Lactococcus	33.1433	-7.04505	1.40673e-05	0.000287374
Turicibacter	21.6643	-2.66678	1.84561e-05	0.000329903
Colidextribacter	33.4996	-2.44532	4.30943e-05	0.00068472
Oscillospiraceae_UCG-002	124.514	1.79502	4.86298e-05	0.000695407
Clostridium_innocuum_group	12.1573	-2.9815	9.451e-05	0.00122863
Intestinimonas	5.97867	-3.90674	0.000116649	0.00139006
Ruminococcaceae_CAG-352	76.4389	-2.73726	0.000260623	0.00286686
Senegalimassilia	4.75833	3.02548	0.000408639	0.00389721
Anaerostipes	157.439	1.15229	0.000408798	0.00389721
Oscillospirales_UCG-010	13.8773	2.38623	0.000543485	0.0048574
Eubacterium_ventriosum_group	71.4299	1.75889	0.00061043	0.00507982
Eubacterium_coprostanoligenes_group	285.813	-1.47334	0.000639417	0.00507982
Staphylococcus	8.23172	-4.73808	0.00199066	0.0149823
Muribaculaceae	139.574	-3.10565	0.00371218	0.0264904
Lachnospiraceae_FCS020_group	2.68883	-3.64983	0.0038902	0.0264904
Lachnospiraceae_UCG-010	22.9905	1.30456	0.00487645	0.0316969
Catenibacterium	1.56946	3.46665	0.00666547	0.0414418

## Sheet: S5
Table S5 Correlations between selected different metabolites and different genera (matched samples).
Metabolites	Eubacterium_siraeum_group	Fusicatenibacter	Lachnospiraceae_AC2044_group	Lachnospiraceae_ND3007_group	Lachnospiraceae_UCG-001	Marvinbryantia	Oscillospiraceae UCG-002
Guanine	0.923258	0.00660344	0.476069	0.466775	0.379356	0.612078	0.809967
Norfenefrine	0.0683964	0.847179	0.166254	0.614269	0.401583	0.165912	0.0104707
Nicotinic acid	0.530629	0.144123	0.716122	0.00422496	0.0886095	0.369643	0.492687
L-Glutamic acid	0.207341	0.823237	0.057883	0.639792	0.52146	0.376826	0.141193
L-Ascorbic acid 2-sulfate	0.351167	0.144123	0.75678	0.785612	0.908082	0.00660344	0.476069

## Sheet: S6
Table S6 Relative abundance of different species between CGS and HCs groups.
Species	H1	H3	H5	H9	H10	H11	H14	H15	H17	H18	H19	H20	H21	H22	H24	H25	H26	H29	H31	H32	H33	H35	H37	H38	H39	H40	H41	H42	H44	H46	D1	D4	D5	D6	D8	D12	D13	D15	D16	D18	D19	D21	D27	D28	D29	D30	D32	D34	D36
Faecalibacterium prausnitzii	4.38231	13.4469	3.60227	4.51463	11.0652	12.0064	16.0996	28.6372	24.1869	15.6044	38.9095	8.4101	8.47668	9.10369	8.73139	5.47717	0.623294	31.5417	20.2365	5.73191	9.96807	28.9628	20.2693	11.6127	0.508122	8.23212	0.242287	6.84737	0.0267169	0.103652	14.4497	5.05415	10.066	15.586	0.78298	0.807224	20.7479	5.12091	0.11597	0.356981	4.08655	7.20338	9.97847	12.1109	0.175941	11.6223	10.6011	4.39532	8.1098
Escherichia coli	0.894379	0.051668	3.60408	1.03016	0.587242	5.26208	0.0516806	0.0196885	0.0564424	0.307767	0.0308829	0.0574149	0.116368	0.527769	5.46829	0.140719	19.7636	0.0496196	14.6998	0.389653	1.0464	0.0451364	0.118404	2.09644	0.295152	8.5973	7.55346	0.0198504	28.2175	24.123	4.25032	1.15946	0.604889	0.0322191	36.6158	2.45577	22.7119	0.149158	10.1167	10.2659	0.500288	0.337288	0.440501	2.61781	14.7332	29.7177	0.154085	21.5582	49.3448
Phascolarctobacterium sp. CAG:207	8.34499	0.0730317	1.0299	0.684395	4.4093	5.0517	0.0133414	0.972412	2.65775	1.52588	3.30857	1.10802	0.0428527	0.00424276	6.95029	0.0470302	2.53928	0.010782	0.477266	2.01915	5.54127	0.0490895	2.13183	1.15311	0.000188188	0.120337	0.00652158	0.181371	0.0118252	0.00122208	3.40827	0.0143357	0.226041	0.169952	0.00166037	0.45837	1.27125	0.0045096	0.461837	1.52187	0.00398439	0.67647	0.0139889	1.90029	0.00651636	1.92198	0.000990139	0.000337762	0.0739893
Clostridium sp. CAG:43	0.891931	0.074983	0.043513	0.908124	0.211578	2.25314	0.731903	0.036485	1.23955	1.14569	2.2341	0.275376	0.291674	0.929008	0.391127	0.94857	0.0115953	0.413993	0.321788	1.30824	0.935762	0.283151	0.0150102	0.535353	0.00330506	0.0112198	0.0261014	0.757716	0.000334124	0.000682779	0.00378299	0.282056	1.48226	0.432424	0.00509864	0.00863276	0.0245722	0.0528942	0.98579	0.00522847	1.05726	0.243355	0.254147	0.258736	0.0132541	0.310733	0.211165	0.138905	0.00684813
Ruminococcus gnavus	0.191426	0.027015	0.0287179	0.660201	0.0532656	0.0717643	0.0545397	0.161913	0.0842611	0.12737	0.0583423	0.0735977	0.0479668	0.0468111	0.11138	0.0331912	0.119376	0.0285001	0.0363355	0.143723	0.0894841	0.0452583	0.0824921	3.41336	0.0156853	0.115259	0.0027165	0.0928033	0.00160357	1.95717	1.42222	0.482485	0.126669	0.0635374	0.684602	0.03844	0.0359916	0.138497	0.974016	0.147028	0.175786	0.0910594	0.0385125	0.0896072	1.15432	0.132458	0.0800184	0.117865	0.813655
Eubacterium sp. CAG:38	1.15792	0.194849	0.00810082	0.0472973	0.00498307	0.0616454	0.0387705	0.0577635	1.44564	0.0124548	0.11845	0.153603	0.120286	1.95752	0.0403881	0.0894696	0.0072356	0.0456856	0.0476386	8.95778	0.0268971	0.137938	0.730733	0.0221675	0.268225	0.0219817	0.0283353	0.639988	0.000740127	0	0.00065668	0.123642	0.0134026	0.0219541	0.0104409	0.988704	0.00983519	0.0158323	0.0439214	0.0129921	0.0228365	0.0388912	0.0551067	0.0385407	0.00197158	0.0138795	0.16876	0.0528291	0.00382782
Shigella sonnei	0.0380798	0.00150202	0.124478	0.0364448	0.0166424	0.233488	0.00188509	0.000790005	0.00138333	0.00217008	5.35e-05	0.000361286	0.00474172	0.0203466	0.212328	0.00609902	0.735468	0.00195911	0.609729	0.0181137	0.0294593	0.000745163	0.00493844	0.0774311	0.0144814	0.308392	0.301557	0.000587024	0.161838	0.777108	0.153396	0.0443913	0.0243996	0.00132342	1.29825	0.120866	1.03097	0.00529359	0.463246	0.355824	0.0111277	0.011436	0.0175282	0.0894266	0.47922	1.37718	0.00582377	0.946754	2.20139
Salmonella enterica	0.0214388	0.00371799	0.0488828	0.0267841	0.00848808	0.0958363	0.00146199	0.000512644	0.00103663	0.00192394	0.000694486	0.000753844	0.00857029	0.0212775	0.100452	0.0115397	0.413204	0.00167702	0.396011	0.104039	0.0243242	0.000495593	0.00172224	0.0522635	0.00520563	0.170676	0.225409	0.00506054	0.0728359	0.385141	0.0649403	0.0221795	0.0106995	0.000963703	0.501714	0.0494496	0.423267	0.00790565	0.403646	0.147947	0.0508962	0.005465	0.0175738	0.0607747	0.498075	1.03178	0.00411374	0.382714	0.797008
Thermodesulfovibrio thiophilus	0.00817677	0.000191102	8.08e-06	0.00466732	0.0359801	0.0233948	0	0.000154822	0.00580902	0.0419483	0.00889519	0.0156726	6.08e-05	0	0.348536	4.64e-05	0	0	7.14e-06	0.000978456	0.0304863	0.00845205	0	2.47e-05	0	0.0182236	1.12e-05	0	3.59702	0	0.00456392	0	0	3.75e-06	0	0	9.73e-05	7.44e-05	0	0.0500509	0.00103418	0	0.0064194	0	0	0	0	0.0105072	0
Leucothrix mucor	0.00890757	0.000148084	1.76e-06	0.00467571	0.000978844	0.0206236	0	0	1.5e-05	0.0493259	9.98e-07	0.00237842	7.22e-06	1.3e-06	0.0540681	4.47e-06	0	0	6.99e-06	0.000921865	0.0122608	0	3.11e-06	1.32e-05	2.71e-06	0.00659829	4.87e-06	0	3.23359	0	0.0044533	0	0	3.67e-06	0	0	0	1.1e-05	4.23e-06	0	0.00106188	0	0.00208862	0	0	0	4.52e-06	0	0
Shigella dysenteriae	0.00962022	0.000242134	0.0318534	0.00800401	0.00502753	0.0742316	0.000555542	0.000220399	0.000198273	0.000542715	1.16e-05	7.81e-05	0.00128813	0.005809	0.0589477	0.00180358	0.18984	0.000554763	0.191984	0.00251557	0.00721469	0.000151381	0.000912339	0.0210126	0.00284925	0.0770472	0.0802751	6.38e-05	0.0411494	0.266706	0.0457691	0.0132765	0.00774966	0.000353803	0.320489	0.0211817	0.188347	0.00138357	0.108559	0.0962127	0.00280474	0.00246665	0.00476223	0.019683	0.139221	0.333355	0.00133857	0.253116	0.500905
Shigella flexneri	0.00995846	0.000352261	0.0305154	0.00740342	0.00679637	0.0985502	0.00069007	0.000124589	0.000206027	0.000777136	2.71e-05	7.78e-06	0.0020632	0.00714137	0.056465	0.00188887	0.164282	0.000508678	0.230053	0.00374936	0.00884841	0.000262191	0.000807816	0.0220319	0.00365433	0.0712197	0.0785357	0.000113483	0.0615328	0.176707	0.0301255	0.00961535	0.00847464	0.000423522	0.194053	0.0219961	0.197908	0.00355169	0.128703	0.082901	0.00354001	0.00382828	0.00414975	0.0266009	0.11566	0.319635	0.00162026	0.194736	0.523236
Collinsella sp. 4_8_47FAA	1.48e-05	0.0213837	0.247909	3.28e-05	0.0193131	0.020113	0.0606553	8.51e-06	0.0349532	0.0228067	0.0128201	6.31e-05	0.0704444	0.0133416	0.000268317	0.154086	5.17e-05	0.018175	0.0189122	0.00485073	8.51e-05	0.0539373	0	0.000988459	0.000127753	0.164024	0.000377483	0.0209501	0.00775001	0	6.31e-05	0.569244	0.0249743	0.0508422	0.000130575	0.000107485	0.0258517	0.19003	0.0658193	0.115945	0.0499223	0.0300996	0.0805478	0.0279993	0.000185146	0.079301	4.85e-05	1.11e-05	0.163419
Lachnoclostridium sp. An196	0.0389029	0.0748539	0.0277405	0.100295	0.0479972	0.106854	0.0751719	0.019515	0.08509	0.048037	0.0436645	0.0547892	0.0935814	0.0601727	0.102107	0.0682476	0.01128	0.017359	0.0285777	0.0318916	0.0390473	0.100927	0.226046	0.0712367	0.0133291	0.00587026	0.00314575	0.0818704	0.000331706	0.000795656	0.0209714	0.0217463	0.136124	0.0680531	0.0141412	0.0123162	0.0178672	0.01977	0.0034836	0.0216486	0.0109288	0.0213317	0.0512146	0.0572155	0.00209159	0.0205223	0.146106	0.030814	0.00624749
butyrate-producing bacterium SS3_4	0.024645	0.0278158	0.0132859	0.213517	0.044878	0.0631148	0.0493263	0.271074	0.0425369	0.0206675	0.040972	0.0214701	0.0411476	0.0614271	0.13177	0.0738501	0.00606113	0.0245319	0.0480945	0.111328	0.0517983	0.0301955	0.199948	0.0482599	0.0695273	0.0212376	0.00533736	0.0625969	5.82e-05	0.00485951	0.0164819	0.0381732	0.0639693	0.0423227	0.0233445	0.0122158	0.0175629	0.0349466	0.0287868	0.0180032	0.0239052	0.0199791	0.0223568	0.119346	0.00253174	0.0463633	0.0510634	0.0168328	0.0315467
Ruminococcus gnavus CAG:126	0.0246197	0.000774399	0.00209872	0.0377655	0.00304212	0.00723481	0.0016599	0.00755723	0.00262895	0.00652851	0.00140349	0.000536384	0.000914497	0.00206875	0.00931566	0.00140435	0.0197193	0.000793198	0.00204651	0.0097609	0.00406589	0.00137168	0.00699108	0.883683	0.00160017	0.00891978	9.31e-05	0.00274885	0.000121391	0.188861	0.107645	0.0400271	0.00649837	0.00281821	0.0323227	0.0048315	0.000645522	0.00446197	0.097237	0.0203239	0.0133727	0.000984054	0.000844156	0.00736076	0.110078	0.0103019	0.00286689	0.00991015	0.066563
Streptococcus anginosus	0.00221609	9.61e-05	0.000550563	0.00363777	0.00542228	0.00117283	0.000326165	0.00071718	0.0010847	0.00125892	0.00139449	0.00186547	0.00168494	0.000999748	0.00279054	0.000576254	0.0459137	0.00128791	0.000187555	0.00167133	0.000610585	0.00263173	6.85e-05	0.000258433	0.000567622	0.000210493	0.156005	0.0044288	0.00314636	0.164075	0.0017466	0.001606	0.000908968	0.00139412	0.00833633	0.0541777	0.000692127	1.23354	0.0369608	0.0216697	0.0213578	0.00156271	0.00216028	0.001797	0.245053	0.00307853	0.000137222	0.00119856	0.000817545
Aquimarina macrocephali	0.00350853	4.72e-05	0.000575607	0.00431524	0.0382373	0.0119389	0	4.02e-06	0.00346465	0.027029	8.91e-05	0.00023395	0	0.000350376	0	0.000227745	0.000379493	0	4.18e-06	0.000465324	0.01735	0.0011241	5.58e-06	4.74e-06	0	0.00235363	0	0	1.25188	0	0.00186193	0	5.75e-05	5e-05	4.75e-06	0	0	0	0	0.0535557	0.00035172	0	0.00162219	0	0	0	1.21e-05	0.00671489	0
Clostridium perfringens	0.00266227	0.00341587	0.0107197	0.0304095	0.00195686	0.0119766	0.00688512	0.0187762	0.0098776	0.012658	0.00675312	0.00545883	0.00431404	0.0031506	0.0335652	0.00314368	0.00553999	0.0087331	0.00479401	0.00218598	0.0113545	0.00618661	0.00881728	0.0070114	0.00384066	0.0091855	0.000929214	0.014741	0.00028086	9.18e-05	0.0118713	0.0093034	0.0115971	0.0831234	0.0197818	0.00460137	0.00372498	0.106159	0.0430031	0.00918642	0.129618	0.00860653	0.00909336	0.0216494	0.0651943	0.963605	0.0107478	0.00387353	0.0107315
Clostridium sp. CAG:7	0.833979	0.114478	0.0539577	0.381356	0.296496	8.71203	0.490503	1.96951	0.0322611	0.750481	2.83069	0.45571	0.213607	1.16483	0.461486	0.514775	0.02134	0.282069	0.249303	10.8546	0.478231	0.429017	0.243322	1.75151	0.0345078	0.0979599	0.0140197	0.307779	0.00124498	0.00597297	0.137043	0.058784	0.251384	2.28465	0.0116243	0.0352701	0.113501	0.0370753	1.01082	0.168827	0.170441	0.0588821	0.360327	0.81874	0.0385787	0.0407034	0.232885	0.0571759	0.0434873
Eubacterium sp. CAG:248	0.00537981	0.00343173	0.00130933	0.00493301	0.0649052	0.017332	0.0128915	0.0820698	0.548667	0.040229	0.0210609	0.0317504	0.0149402	0.422201	0.115484	0.00973342	0.001192	0.00269854	0.0106064	0.0251537	0.048375	0.430356	0.00346862	0.00253883	0.0263435	5.83e-05	0.0415141	0.856774	4.4e-06	0.000130876	0.000195079	0.00752104	0.0102866	0.0128541	0.00483626	0.00266419	0.00891458	0.00274219	0.00185209	0.000988631	0.00277282	0.0440991	0.00815426	1.93841	0.000343435	0.00050729	0.00915134	0.0134694	0.000558364
Eubacterium sp. 38_16	0.131447	0.0098132	0.0329454	0.0267171	0.0329756	0.00578835	0.0099361	0.00525944	0.0199708	0.168213	0.0140935	0.0203651	0.0199157	0.0107722	0.116113	0.0125581	0.00382934	0.0241337	0.00877615	0.0309818	0.010425	0.0275209	0.00494441	0.00980194	6.71e-06	0.295643	0.000197925	0.0149029	2.13e-05	0	0.00254944	0.0193632	0.0127373	0.0228094	2.89e-05	3.38e-05	0.00637168	0.00265932	0.000358549	0.0881963	0.296359	0.0144566	0.0836058	0.0202643	3.72e-05	0.0027802	0.00540301	0.0025409	0.00580917
Lactobacillus rogosae	0.00561739	0.00854825	0.00248713	0.023374	0.00683011	0.0459151	0.0412437	0.268957	0.0332203	0.0186633	0.0466125	0.116989	0.0397254	0.0104421	0.175017	0.0119563	0.00406814	0.00355349	0.0468291	0.0561525	0.0692799	0.0098082	0.013336	0.023056	0.0406814	0.00385686	0.0012205	0.0336982	6.86e-06	0	0.00131417	0.0139014	0.00695301	0.0389988	0.0014048	0.00666492	0.00540633	0.0120539	0.00125934	0.0046406	0.0194007	0.0247858	0.0335871	0.0673222	0.000733041	0.000563629	0.0189222	0.0484692	0.00350802
Citrobacter koseri	0.0030787	0.000922394	0.00874986	0.00502759	0.00177098	0.0197958	0.000218359	3.55e-05	0.0001378	0.000287925	0.000107051	0.000149184	0.00152314	0.00485528	0.0148899	0.000654565	0.0602681	0.000295789	0.0481694	0.0194275	0.00341264	8.37e-05	0.000553197	0.0104272	0.000851692	0.0234167	0.0431021	0.00165488	0.0137235	0.0667896	0.0151987	0.00395388	0.00139401	0.000163146	0.112275	0.00827992	0.0636787	0.0020063	0.0924436	0.0250001	0.0131386	0.00108561	0.00176504	0.0136032	0.0376468	0.126119	0.000762204	0.0708438	0.162329
Eubacterium sp. CAG76_36_125	0.00290268	0.00723684	0.00346525	0.0139244	0.00105355	0.0539117	0.0405515	0.183992	0.0151592	0.00942828	0.0199333	0.146644	0.0475878	0.00837369	0.137715	0.00155051	0.000822047	0.00136078	0.0645899	0.021876	0.052049	0.00530759	0.0184355	0.00554274	0.0276322	1.17e-05	0.00034651	0.0105199	6.94e-05	0	5.32e-05	0.00198308	0.00518793	0.1027	0.000879116	0.00298604	0.00605833	0.00260235	0.00165039	0.00129864	0.00325765	0.000373854	0.0218711	0.080161	0.0022178	0.00129682	0.00244362	0.0363752	0.00165512
Clostridium sp. CAG:81	0.0153464	0.00978181	0.00442333	0.0920053	0.0132681	0.0315411	0.0149599	0.0721132	0.0261089	0.00781953	0.0336537	0.0104464	0.0111034	0.0150932	0.0560376	0.0190039	0.00204034	0.00303944	0.0138429	0.0319038	0.0198666	0.0057105	0.0571253	0.0137896	0.0111331	0.00204935	0.00109468	0.0212838	5.18e-05	0	0.00157602	0.00825971	0.0378556	0.0114839	0.00224909	0.00424017	0.0067168	0.0105512	0.00900861	0.0131912	0.0128947	0.00598255	0.00835011	0.0479262	0.000525438	0.0122134	0.0131527	0.00395943	0.00584698
Candidatus Stoquefichus sp. KLE1796	0.0191642	0.00500286	0.00474857	0.0127837	0.00322651	0.000992367	0.00280632	0.0173388	0.00176719	0.0124778	0.00279876	0.00148081	0.00504624	0.00314884	0.00696092	0.00774945	0.0338516	0.00264227	0.0014814	0.00173906	0.00888327	0.001787	0.000886004	0.0183484	0.000591154	0.0123227	0.000158523	0.00300286	8.16e-06	0.00342913	0.0043207	0.0129877	0.00294553	0.00567336	0.00770311	0.421465	0.00390952	0.0182408	0.00709722	0.0082729	0.0106761	0.00308285	0.00409399	0.00593302	0.00216053	0.00262262	0.00314645	0.00533152	0.00587996
Enterococcus asini	1.4e-05	0	9.5e-05	0	0	0	0	0	0	3.94e-06	0	0	4.32e-05	9.35e-06	0.000218895	0	6.19e-05	0	0	0	0	0	3.4e-05	7.33e-06	0.000646728	0	0.00218833	0.000120878	3.15e-05	0	4.29e-06	9.65e-06	8.69e-06	3e-05	0.000577992	5.23e-05	2.81e-06	4.69e-05	2.59e-05	5.15e-05	0.00330404	3.83e-06	0	0	0.000566395	0	3.69e-05	0.000105029	1.37e-05
Shigella sp. SF.2015	0.00219485	9.42e-05	0.00782605	0.00199297	0.00103161	0.0180519	0	6.35e-05	0.000128069	0.000146578	0	0	0.000457924	0.00125076	0.0134026	0.000466059	0.0328061	0.000122077	0.045031	0.000592305	0.00199474	7.14e-05	0.000138127	0.0042024	0.000712838	0.014835	0.0216606	0	0.00912518	0.0773152	0.00894234	0.0022903	0.00200654	6.33e-05	0.049534	0.0053575	0.0542522	0.000293509	0.0264693	0.0153801	0.00101843	0.000642383	0.000792392	0.00454286	0.0240295	0.0741186	0.000368067	0.0623274	0.131769
[Clostridium] aminophilum	0.00730049	0.0180535	0.0108422	0.0309419	0.0126697	0.0125949	0.0376518	0.0310902	0.0310972	0.017744	0.0178327	0.0386117	0.021941	0.0122347	0.0203795	0.0155776	0.0104916	0.0228275	0.00865458	0.0246467	0.0207436	0.0187602	0.0272128	0.01656	0.00415407	0.0113475	0.000741379	0.0266124	5.27e-05	0	0.0110509	0.0242676	0.0171906	0.018424	0.00435986	0.0050403	0.0108156	0.0122438	0.00405017	0.00448061	0.0134774	0.016784	0.0197251	0.0175692	0.00026447	0.00798178	0.0134105	0.00909941	0.00511611
Enterococcus avium	0	0	0	0	6.31e-06	0	0	0	0	8.61e-06	0	0	0	0	0.00177788	0	0	0	0	6.23e-06	0	0	0.0266232	4.51e-06	0.000505835	2.99e-05	0.00248202	0.0058995	9.27e-06	0.0197264	0.000109406	9.36e-06	3.18e-05	0	0.0221671	0.000144162	0.000116182	0	0.000210827	0.0434974	0.000639519	0	3.5e-06	0	0.368843	0.000134255	0	8.94e-06	0
Lachnospiraceae bacterium 10-1	0.00242496	0.0199883	0.00910474	0.0347017	0.0157772	0.0242664	0.0243805	0.0286343	0.0345528	0.0203163	0.0163271	0.0095423	0.0779467	0.00530724	0.023594	0.0192774	0.00797721	0.00940559	0.00740596	0.0159084	0.0102287	0.0164071	0.00440761	0.0251022	0.0104469	0.00833233	0.00072417	0.0189688	0.000287555	0.00269831	0.00411294	0.0157332	0.00736085	0.00645971	0.0108595	0.0099912	0.00767868	0.0131253	0.0151121	0.00383975	0.00820512	0.007925	0.0248539	0.033777	0.00106215	0.00511136	0.0316445	0.00470386	0.00204357
Firmicutes bacterium CAG:24	0.0037737	0.0135916	0.0131186	0.00982455	0.00162681	0.00880848	0.0323516	0.00421048	0.05193	0.0354336	0.0242254	0.0115359	0.00695751	0.00765685	0.0240456	0.00923728	0.00579904	0.0192925	0.00385819	0.0602016	0.0158376	0.0578381	0.00310189	0.0163828	0.00783545	0.0111799	0.000253033	0.00949257	0.000253462	0	0.000944703	0.00265135	0.0139606	0.0639667	0.00237793	0.00285208	0.0314588	0.0124928	0.00126026	0.000358937	0.00454662	0.0119071	0.0106179	0.024317	0.000250906	0.000137196	0.00794747	0.0782579	0.00184952
Escherichia albertii	0.00287848	7.17e-05	0.0044916	0.00288922	0.000912895	0.00955555	5.96e-05	3.62e-05	6.93e-05	7.92e-05	0	0	0.000175527	0.00107676	0.00996003	0.000219459	0.0554268	0.000228969	0.0243066	0.000539613	0.00161847	4.18e-05	0.000237923	0.00425208	0.000537408	0.0233912	0.0220435	0	0.00770279	0.0609429	0.00847372	0.00266142	0.00140941	0.00325519	0.0807477	0.00474459	0.0313183	0.0001813	0.0215791	0.0211154	0.000499933	0.00143436	0.000936192	0.00261997	0.0340242	0.0751564	0.000287696	0.0466683	0.0832391
Erysipelatoclostridium ramosum	0.00248148	5.23e-05	0.000310061	8.22e-05	0.000136799	0.000618931	0.000262469	6.62e-05	0.000738148	0.00326652	5.24e-05	5.05e-05	0.000116607	0.000180201	0.00261438	0.000357012	0.00172258	7.2e-05	6.97e-05	0.00148929	0.00161293	0.000388917	0.00564798	0.00012979	0.00158314	0.00280898	5.33e-05	0.000461445	9.74e-05	0.05261	0.0159251	0.045822	0.000510058	0.000155269	0.0944342	0.0121885	0.00897412	0.00327394	0.000920314	0.0307564	0.000775762	3.63e-05	8.04e-05	0.0158585	0.00910192	0.000467797	3.26e-05	0.00011269	0.0028057
Roseburia sp. CAG:100	0.00341925	0.0108257	0.00135512	0.00487853	0.00145328	0.0153172	0.00532046	0.0132884	0.0163524	0.0175673	0.00596161	0.00374263	0.0829721	0.00384196	0.0145365	0.00840473	0.00110172	0.124382	0.00902352	0.00970612	0.0166542	0.0138817	0.007439	0.0119707	0.00209572	0.00407651	0.00272345	0.0717957	0	0	0.00030158	0.00977199	0.0100976	0.00529572	0.00148058	0.00101263	0.00313556	0.00794824	0.000919257	0.00649594	0.0039965	0.00215318	0.0097026	0.0231458	0.000172306	0.000870637	0.0121139	0.00214291	0.00196197
[Clostridium] glycyrrhizinilyticum	0.00897612	0.00535894	0.00103438	0.0292994	0.0145103	0.0012858	0.00341726	0.00827932	0.00356953	0.01306	0.00195869	0.00300391	0.00555892	0.00434398	0.00590856	0.00254017	0.00390336	0.00122308	0.00190216	0.00724798	0.0048214	0.00164237	0.00181851	0.0854585	0.000865223	0.00627276	8.76e-05	0.00395952	0.000892503	0.00264336	0.0282772	0.00595989	0.00541315	0.00340518	0.0303948	0.00223363	0.00336549	0.00373348	0.00693278	0.0792514	0.0267544	0.00950255	0.00370348	0.0104305	0.00238176	0.0221846	0.00466214	0.00154772	0.0259583
Citrobacter youngae	0.00086286	0.000683807	0.00602942	0.00147425	0.000520907	0.00574471	7.95e-05	9.92e-05	0.000566846	0.000408802	1.55e-05	3.48e-05	0.00160986	0.00534161	0.00620663	0.000388739	0.0349983	0.000258391	0.0154943	0.00656155	0.00373014	3.05e-05	8.15e-05	0.00471711	0.000383204	0.0151269	0.0142172	0.000463699	0.00456563	0.0331493	0.00842146	0.0025675	0.0020562	5.7e-05	0.0380831	0.00174264	0.0404946	0.000815612	0.0285793	0.0155403	0.00402405	0.000425065	0.00127814	0.00349319	0.0239375	0.0439818	0.000344364	0.026889	0.056244
Cronobacter turicensis	0.00157149	0.000384465	0.00374319	0.00268532	0.00051696	0.00762422	8.28e-05	1.77e-05	3.31e-05	0.000118359	0	1.79e-05	0.000694746	0.00167975	0.00660215	0.00022519	0.0233312	7.36e-05	0.0188392	0.00665186	0.00100184	3.45e-05	0.000171079	0.00421935	0.000489682	0.0118597	0.02704	0.000967963	0.0047977	0.0346799	0.00529472	0.00135525	0.000654214	3.85e-05	0.0372173	0.0024369	0.0286509	0.00150893	0.0564974	0.0111399	0.0101867	0.000335623	0.000597169	0.00789993	0.0138202	0.0767272	0.00024876	0.033561	0.0595284
Enterobacter asburiae	0.00127563	0.000907983	0.00343698	0.00192573	0.000605208	0.0117328	0.000121136	3.13e-05	4.25e-05	9.52e-05	3.76e-05	0.000383779	0.00263648	0.00272981	0.00725589	0.000280726	0.0210787	0.000108997	0.0183964	0.0251423	0.00145591	2.45e-05	0.000164034	0.00397611	0.000498037	0.0192797	0.0192211	0.00129452	0.00543946	0.0296058	0.00568634	0.0018447	0.000787724	4.99e-05	0.0347232	0.00318975	0.05344	0.00192857	0.0397003	0.00916939	0.00848534	0.00035215	0.00180649	0.00556883	0.0140067	0.0538408	0.000144318	0.0240065	0.0509904
Clostridium sp. Marseille-P299	0.00280529	0.00834971	0.0112473	0.00574643	0.00422375	0.0076169	0.00491425	0.0132625	0.0225981	0.00592418	0.00767376	0.00511895	0.0094298	0.0111328	0.0134976	0.00438886	0.00661984	0.00470925	0.00527668	0.00969222	0.0149824	0.00566972	0.00666032	0.00112871	0.00593382	0.00368873	0.0359291	0.022486	0.000198484	0.00274583	0.000738261	0.00428552	0.00711274	0.00204218	0.0055769	0.0327383	0.00530258	0.00717755	0.00152329	0.014904	0.0122809	0.00821035	0.00378999	0.00801989	0.110509	0.00175715	0.00603599	0.0036808	0.00333252
Bacteroides paurosaccharolyticus	0.0283321	0.0075102	0.00113925	4.64e-05	0.0214306	0.00799642	0.00467238	0.00177816	0.00612663	0.00893761	0.00754947	0.0104583	0.00848711	0.00824995	0.00537225	0.0253496	0.00590078	0.0181261	0.0199367	0.0113485	0.0015272	0.00359451	0.0307503	0.00784184	0.0141873	0.00747126	0.000763328	0.0199034	0.000532752	0.0204071	0.0141651	0.00113262	0.00697289	0.00246736	0	0.0178631	0.004456	0.00227053	0.0082473	0.00410559	0.0049892	0.00533471	0.000972579	0.000703804	0.00693496	0.00112929	0.0112472	0.00627024	0.00376529
Clostridium sp. ASF356	0.0279908	0.00540926	0.0068673	0.0226497	0.00271753	0.0121453	0.00518283	0.00168969	0.0253485	0.00403939	0.00270665	0.00644501	0.00547203	0.00661233	0.006779	0.0059434	0.0182224	0.00249096	0.00346673	0.014791	0.00879289	0.0170288	0.0106361	0.00627243	0.000819777	0.00962672	0.000392685	0.0103973	0.000644737	0.0237478	0.000663885	0.00151501	0.0122233	0.00470045	0.00519771	0.00687474	0.0112525	0.0053651	0.00281914	0.00541398	0.00490299	0.00670053	0.0039871	0.0116542	0.000514694	0.00391762	0.0124816	0.0050718	0.000833269
Bifidobacterium animalis	0.00139229	0.0036757	0.01083	0.00149034	0.000714178	0.00130429	0.00704204	0.000806676	0.00435036	0.00131249	0.000357812	0.00716634	0.00177685	0.000871602	0.00252498	0.00160636	0.000356465	0.00115211	0.00120446	0.000931642	0.00106484	0.0165152	0.00490436	0.00127817	0.000481661	0.00663951	0.0116713	0.00223677	0.000135193	0.00153227	1.61e-05	0.0175081	0.000580715	0.0023306	0.0137514	0.00945146	0.00220815	0.0033799	0.00256037	0.00398866	0.000952585	0.0164089	0.00191781	0.000990092	0.0164618	0.0252812	0.000807744	0.0811965	0.00387904
Raoultella planticola	0.000955607	7.74e-05	0.00215427	0.00107631	0.000294735	0.00647867	6.57e-05	0	1.31e-05	6.85e-05	0	7.19e-05	0.000246425	0.00239254	0.00645387	0.000179186	0.0166885	0.00015055	0.0145061	0.00672721	0.000819961	1.6e-05	6.16e-05	0.00201055	0.000295455	0.00644564	0.0105241	0.000247303	0.00353811	0.0393383	0.00438686	0.00135336	0.000609625	2.5e-05	0.0290797	0.00239526	0.017712	0.000271004	0.0153266	0.0122019	0.00177181	0.000440079	0.00073526	0.00336996	0.010954	0.0361691	0.000134332	0.0227733	0.0501342
Gordonibacter massiliensis	0.00125557	0.0092823	0.0156959	0.0022269	0.00785368	0.000779111	0.00316801	0.000210822	0.00559022	0.00304119	0.000816908	0.00298642	0.00267499	0.00258732	0.0318619	0.00181744	0.0204335	0.00163545	9.2e-05	6.71e-05	0.0027068	0.00225081	0.00265863	0.00047535	0.00282419	0.00114605	0.0017561	0.00319645	0.000234594	0.00040259	0.00613896	0.0594021	0.0035575	0.00842426	0.00976315	0.0188142	0.011224	0.0237285	0.00244711	0.00922157	0.00159211	0.00140827	0.00355929	0.0019148	0.00045444	0.00368636	0.00244676	0.0121346	0.009936
Gordonibacter sp. An230	0.000129673	0.00263809	0.00624923	0.00192229	0.00515069	9.88e-05	0.00293445	0.000947289	0.00237324	0.000898463	0.0011377	0.00216056	0.00208229	0.00127965	0.0139266	0.00199329	0.00579203	0.00154043	0.000316304	0.000277558	0.000909543	0.00219043	0.000570826	7.16e-05	0.00123087	0.0207367	1.24e-05	0.00133523	0.000313154	0.000236535	0.00337553	0.0282023	0.00129188	0.00268167	0.00831621	0.00574611	0.00281713	0.0176098	0.00233475	0.00437684	0.000756955	0.00086953	0.00403594	0.00107705	0.0017607	0.0031333	0.00230935	0.00222696	0.0063897
Eggerthella sp. 51_9	0.000592864	0.00281803	0.0024521	0.00147959	0.0020861	0.000375127	0.00263722	0.00230173	0.00119363	0.000460439	0.0031631	0.00244806	0.00709363	0.000574454	0.01103	0.00216157	0.00173502	0.00112281	0.00107103	0.000635076	0.00143897	0.00184428	0.000413125	0.0015494	0.00106102	0.0015393	8.21e-05	0.00412207	5.15e-05	0	0.000451966	0.011721	0.00132575	0.00162281	0.0219664	0.000534124	0.000644568	0.00281303	0.000773427	0.00473197	0.00895749	0.00173094	0.00276356	0.0139818	0	0.00185492	0.00363669	0.00255586	0.00421088
Lelliottia sp. PFL01	0.000805427	8.81e-05	0.00258755	0.00103723	0.000359728	0.00494807	4.26e-05	5.11e-06	1.57e-05	5.41e-05	2.31e-06	3.52e-05	0.000343093	0.000843331	0.00491056	0.000121237	0.0163622	2.1e-05	0.0152914	0.00300833	0.000945963	2.63e-05	0.000128785	0.00205638	0.000162466	0.00835201	0.00830921	0.000162117	0.00401615	0.0200599	0.00351323	0.000913707	0.00055143	1.48e-05	0.0324612	0.00205382	0.0215977	0.000228433	0.0175859	0.00760608	0.000849753	0.000260358	0.000448446	0.00285968	0.010731	0.0332954	5.47e-05	0.0237069	0.0497791
Lachnospira multipara	0.00195773	0.00722309	0.00202101	0.00221855	0.00415008	0.00538673	0.00851074	0.0230047	0.00728411	0.00388688	0.00674551	0.0160232	0.00999694	0.00574068	0.0153912	0.00508247	0.00342062	0.00490955	0.00170397	0.0142723	0.00823607	0.0107008	0.00829378	0.000381002	0.010969	0.0148969	0.000295501	0.00978617	7.08e-05	0.00115597	5.97e-05	0.00224062	0.0103828	0.0199774	0.00404349	0.00293292	0.00111111	0.00731326	0.000236337	0.000231292	0.000550685	0.00375551	0.00311163	0.0375019	0.00157081	0.000435265	0.0080077	0.00122611	0.000341316
Citrobacter rodentium	0.000845053	1.79e-05	0.00231938	0.000779626	0.000515786	0.00610337	9.72e-05	0	3.4e-05	0.000103208	0	1.77e-05	0.000207965	0.000666873	0.00544884	7.37e-05	0.0162199	0.00012143	0.0144415	0.00151836	0.000736502	9.88e-06	2.28e-05	0.00211718	0.000198864	0.00739513	0.00737813	7.31e-05	0.00407548	0.0158932	0.00357348	0.00125223	0.000639422	4.49e-05	0.0335572	0.00199884	0.0182653	8.04e-05	0.00941285	0.00949725	0.000108705	0.00024057	0.000602604	0.00180271	0.0109241	0.0279453	0.000103652	0.0249674	0.053043
Desulfitobacterium hafniense	0.000544904	0.00725961	0.00947404	0.00242105	0.0105921	0.00801643	0.00580653	0.00284199	0.0022873	0.0111564	0.0136334	0.00875364	0.00828289	0.00393338	0.00363678	0.00492653	0.00407158	0.0117062	0.00662293	0.0017433	0.0125807	0.00593763	0.00257529	0.0130419	0.0187425	0.00372322	0.019076	0.0100906	0.000103341	0.000789224	0.00300936	0.00866317	0.00707936	0.00627155	0.0016964	0.00307035	0.0143792	0.00614645	0.00395321	0.00150161	0.00413611	0.00295183	0.00436174	0.00406264	0.00084813	0.00102786	0.00460239	0.00413789	0.00170951
Eggerthella sp. YY7918	0.000418137	0.00692093	0.0103538	0.000764304	0.00445818	0.00158461	0.00744931	0.000921084	0.00111294	0.00434819	0.00251045	0.00142535	0.0052309	0.00448388	0.0172854	0.00250481	0.00688052	0.00197966	0.00385981	0.000824266	0.00257514	0.00274279	0.000524763	0.000224797	0.000527294	0.00226985	7.99e-05	0.004604	0.000221463	0.000497276	0.00656843	0.0640915	0.00216183	0.0105556	0.0139988	0.00715247	0.00535883	0.0143803	0.00439417	0.00156753	0.00118225	0.00479463	0.00432967	0.00320336	2.63e-05	0.00145875	0.00285988	0.00917797	0.00478559
Enterococcus sp. HSIEG1	2.78e-05	2.06e-06	0.000229017	0	0	0	0	0	0	0	0	0	0	8.08e-06	0	0	0	0	0	0	0	0	0	0	0.000510807	0	0.034016	0.000933083	0	0	9.84e-06	0	0	0	0.00145559	8.67e-05	3.01e-06	0	3.93e-05	0.000199206	6.13e-06	0	0	0	0.00319117	6.73e-05	0	0.000197042	0
Prevotella amnii	0.000884783	0.00412254	0.0034867	0.00225009	0.00020593	5.32e-05	0.00507873	0.000523298	0.00113527	0.000208956	0.00046799	0.0126412	0.000260714	0.00158445	0.0104422	0.0183864	0.00186919	0.000265906	4.22e-05	0.000213962	0.00267475	0.00576129	0.00412317	0.0066829	0	0.00823761	0.000426772	0.000259427	0.00420458	0	0.014245	0.0062751	0.0071952	0.00153331	0.000162963	0.00768316	0.00337122	0.0240055	0.00340437	0.0415	0.0188747	0.00759442	0.0045085	0.0190472	0.00589571	0.00951445	0.00447682	0.00183281	0.00530937
Mycobacterium avium	0.000577026	0	0.00418269	0.000412425	0.000187558	0.00214564	0	0	0	4.48e-05	0	0	4.71e-05	0.000576741	0.00226389	0.000116173	0.00456844	1.57e-05	0.00896788	3.09e-05	0.000658532	1.56e-05	3.59e-05	0.00146573	0.000376033	0.00193024	0.00573892	0	0.00120755	0.0230887	0.00314107	0.000500252	0.00032598	0	0.0104409	0.00147793	0.0204566	0.000339022	0.00790158	0.00482543	0.000308326	0.000400743	0.000187983	0.00558132	0.004495	0.0137502	0.000222021	0.0154681	0.109435
[truncated: 11 more columns]

## Sheet: S7
Table S7 The variance of biochemical indices explained by different bacterial species.
Species	Var_Name	R_squared	p value
Roseburia sp. CAG:18_43_25	AST	0.239227	3.71e-07
Roseburia sp. CAG:18_43_25	ALT	0.209202	2.48e-06
Shigella sonnei	TBIL	0.0926994	0.00242859
Shigella flexneri	TBIL	0.0817485	0.00452595
Shigella dysenteriae	TBIL	0.0766685	0.00603992
Firmicutes bacterium CAG:102	TC	0.074651	0.00677349
Escherichia coli	TBIL	0.0636749	0.0126482
Clostridium sp. CAG:780	HDLC	0.0634046	0.0128446
Clostridium glycyrrhizinilyticum	ALT	0.063087	0.0130794
Firmicutes bacterium CAG:102	HDLC	0.0566824	0.0188594
Clostridium sp. CAG:7	TG	0.054861	0.0209348
Firmicutes bacterium CAG:102	LDLC	0.0537513	0.0223117
Roseburia inulinivorans	LDLC	0.052031	0.0246308
Clostridium sp. CAG:7	ALT	0.0489758	0.029374
Clostridiales bacterium 42_27	HDLC	0.0460662	0.0347611
Faecalibacterium sp. CAG:82	TC	0.0457224	0.0354615
Faecalibacterium sp. CAG:82	TG	0.0456018	0.0357106
Faecalibacterium prausnitzii	TC	0.0454396	0.0360484
Faecalibacterium sp. CAG:82	LDLC	0.0450754	0.0368191
uncultured Flavonifractor sp.	HDLC	0.0444817	0.0381119
Eubacterium sp. CAG:38	TG	0.0424311	0.0429486
Roseburia inulinivorans	TC	0.0422551	0.043392
Clostridiales bacterium 41_12_two_minus	TC	0.0421355	0.0436963

## Sheet: S8
Table S8 Relative abundance of different KEEG pathways at level 3.
KEGG level 3	p value	H1	H3	H5	H9	H10	H11	H14	H15	H17	H18	H19	H20	H21	H22	H24	H25	H26	H29	H31	H32	H33	H35	H37	H38	H39	H40	H41	H42	H44	H46	D1	D4	D5	D6	D8	D12	D13	D15	D16	D18	D19	D21	D27	D28	D29	D30	D32	D34
Cellular Processes; Cell growth and death; Ferroptosis	0.0385259	0.000758114	0.000654517	0.000572103	0.000217688	0.000631775	0.000432473	0.000535904	0.000281222	0.000475166	0.000580742	0.000569307	0.000641221	0.000557815	0.00062663	0.0003634	0.000697583	0.000494458	0.000665458	0.000497018	0.000519615	0.000555342	0.000628495	0.000751485	0.000482621	0.00043242	0.000475509	0.000575538	0.000434793	3.32e-05	0.000598131	0.000731828	0.00038005	0.000611763	0.000555453	0.000357449	0.000700631	0.000405718	0.000326395	0.000331451	0.000342409	0.000562517	0.000572777	0.000406237	0.000334423	0.0003708	0.000383735	0.000564869	0.000465132
Environmental Information Processing; Signal transduction; Phospholipase D signaling pathway	0.0398591	8.13e-05	5.93e-05	0.000116833	0.000159805	8.61e-05	0.000109408	7.65e-05	6.48e-05	5.61e-05	4.49e-05	5.64e-05	6.09e-05	5.58e-05	9.23e-05	5.25e-05	6.22e-05	0.000123005	0.000107418	0.00013365	9.48e-05	5.74e-05	6.64e-05	0.000113493	6.22e-05	4.28e-05	8.01e-05	0.000113996	8.61e-05	1.2e-05	7.86e-05	9.57e-05	0.000115946	6.45e-05	4.58e-05	0.000136879	7.07e-05	0.000111015	6.49e-05	0.00012279	7.59e-05	0.000104921	5.51e-05	0.000115709	9.28e-05	6.84e-05	0.000134619	8.87e-05	0.000116065
Genetic Information Processing; Folding, sorting and degradation; RNA degradation	0.044579	0.00296993	0.00371812	0.00324406	0.00309299	0.00304272	0.00317833	0.003235	0.003258	0.00292873	0.00295057	0.00356508	0.00326622	0.00313665	0.00318897	0.00280831	0.00329072	0.00283698	0.00337907	0.00329519	0.00306696	0.00314431	0.00336469	0.00357669	0.00298529	0.00362664	0.00331266	0.00408013	0.00310753	0.000877358	0.00271389	0.00318814	0.00337797	0.00309407	0.00312138	0.00276869	0.00308596	0.0028839	0.00319921	0.00324688	0.00259595	0.00304836	0.00312336	0.00292052	0.00306139	0.00385423	0.00299368	0.00315028	0.00297396
Human Diseases; Cancers: Overview; Chemical carcinogenesis	0.0371251	9.27e-06	5.56e-06	3.95e-05	1.81e-05	4.51e-06	6.14e-05	1.23e-06	7.15e-07	1.67e-06	1.08e-06	6.36e-07	2.67e-06	8.79e-06	1.53e-05	5.22e-05	2.19e-06	0.000131057	8.15e-07	0.000149367	4.35e-05	8.05e-06	6.74e-07	8.78e-07	3.11e-05	4.9e-06	5.82e-05	0.000187734	1.92e-05	2.04e-05	0.000164172	2.72e-05	1.56e-05	7.22e-06	1.54e-06	0.000277971	1.66e-05	0.000201552	1.6e-05	0.000239422	7.82e-05	5.47e-05	2.92e-06	7.07e-06	5.75e-05	9.01e-05	0.00039175	4.78e-06	0.000181776
Human Diseases; Cancers: Overview; Choline metabolism in cancer	0.0398729	8.15e-05	6.05e-05	0.000116833	0.000160057	8.61e-05	0.000109408	7.65e-05	6.59e-05	5.89e-05	4.51e-05	5.64e-05	6.11e-05	5.67e-05	9.37e-05	5.96e-05	6.28e-05	0.000165353	0.000108244	0.00013365	9.57e-05	6.08e-05	6.85e-05	0.000114511	6.29e-05	9.8e-05	0.000136234	0.00011664	8.62e-05	1.21e-05	7.98e-05	9.57e-05	0.000116288	6.69e-05	4.8e-05	0.000236968	7.2e-05	0.000111855	6.63e-05	0.000135159	9.34e-05	0.000105339	5.51e-05	0.000118812	0.000101685	9.06e-05	0.000195421	9.75e-05	0.000145141
Human Diseases; Cancers: Overview; Pathways in cancer	0.00605108	0.000232456	0.000310392	0.000345337	0.000293931	0.000264803	0.000279394	0.000257491	0.000226733	0.000263599	0.000247667	0.000251031	0.000235788	0.000274088	0.000273991	0.000280934	0.000209886	0.000388012	0.000224032	0.000356999	0.000270589	0.000305503	0.000224772	0.000239799	0.000259745	0.000317867	0.000285127	0.00046286	0.00025352	0.000126834	0.000381363	0.000262822	0.000286678	0.000285084	0.000425173	0.000432607	0.00029188	0.000417134	0.000296452	0.000563775	0.000258066	0.000348465	0.000252692	0.000295176	0.000318681	0.000407547	0.000618669	0.000245293	0.000396467
Human Diseases; Cancers: Specific types; Bladder cancer	0.0405922	2.09e-06	4.91e-06	1.33e-05	4.64e-06	1.87e-06	2.27e-05	2.48e-07	1.03e-07	3.32e-07	2.48e-07	1.64e-07	1.21e-05	8.23e-06	5.18e-06	2.01e-05	6.67e-07	3.69e-05	1.62e-06	4.97e-05	1.06e-05	3.53e-06	8.52e-08	2.97e-07	9e-06	1.67e-06	2.11e-05	5.58e-05	3.14e-06	6.86e-06	4.75e-05	9.79e-06	5.07e-06	2.69e-06	2.18e-07	7.69e-05	5.62e-06	6.82e-05	2.56e-06	9.41e-05	2.64e-05	1.93e-05	3.34e-06	2.34e-06	2.38e-05	2.49e-05	0.00013405	2.01e-06	6.39e-05
Human Diseases; Cancers: Specific types; Hepatocellular carcinoma	0.0295869	1.4e-05	1.69e-05	3.58e-05	1.55e-05	9.43e-06	5.2e-05	1.6e-05	2.65e-06	2.55e-06	4.12e-06	2.38e-06	8.07e-06	9.65e-06	1.59e-05	4.38e-05	3.11e-06	9.91e-05	2.4e-06	0.000111562	4.64e-05	8.67e-06	1.28e-06	5.94e-06	3.38e-05	3.35e-06	4.43e-05	0.000221605	1.45e-05	1.48e-05	0.000143373	2.54e-05	1.18e-05	7.09e-06	2.32e-06	0.000207547	4.77e-05	0.000162782	7.48e-05	0.000264135	6.85e-05	8.11e-05	4.43e-06	8.35e-06	5.67e-05	0.00016115	0.000353991	7.11e-06	0.000136706
Human Diseases; Infectious diseases: Bacterial; Bacterial invasion of epithelial cells	0.0148676	6.92e-06	1.95e-06	4.83e-05	1.09e-05	1.61e-05	2.48e-05	1.11e-06	1.35e-06	8.01e-07	9.92e-07	5.61e-07	5.39e-07	1.59e-06	1.25e-05	5.85e-05	1.79e-06	0.000173204	8.42e-07	0.000161301	4.97e-06	7.35e-06	4.63e-07	5.85e-06	2.28e-05	5.19e-06	8.29e-05	0.000143619	1.92e-06	8.17e-05	0.000528992	0.000127188	4.58e-05	4.75e-06	5.78e-07	0.000253066	5.8e-05	0.000225629	3.97e-05	0.000138133	7.01e-05	1.78e-05	4.58e-06	2.18e-05	8.87e-05	0.000124975	0.000179467	1.86e-06	0.000265324
Human Diseases; Neurodegenerative diseases; Prion diseases	0.0159542	7.47e-06	1.27e-05	2.74e-05	9.55e-06	8.48e-06	1.54e-05	3.04e-06	1.49e-06	3.16e-06	3.13e-06	1.68e-06	6.47e-06	1.05e-05	5.23e-06	1.54e-05	4.51e-06	5.23e-05	3.9e-06	3.78e-05	9.83e-06	9.62e-06	2.11e-06	5.14e-06	4.06e-05	5.88e-06	1.44e-05	3.23e-05	3.04e-06	4.02e-06	3.48e-05	2.26e-05	1.14e-05	5e-06	2.08e-06	8.7e-05	1.18e-05	6.6e-05	1.23e-05	5.97e-05	2.87e-05	1.44e-05	2.66e-06	3.07e-06	1.48e-05	2.37e-05	7.53e-05	9.58e-06	4.49e-05
Metabolism; Biosynthesis of other secondary metabolites; Glucosinolate biosynthesis	0.044579	0.000203385	0.000266484	0.000165373	0.000305762	0.000210247	0.00030417	0.000233212	0.000262537	0.000202415	0.000194231	0.000272525	0.000232444	0.000193559	0.000287218	0.000203012	0.000221563	0.000197058	0.000229162	0.00023677	0.000276142	0.000216801	0.000244714	0.000286387	0.000219547	0.000196264	0.000198749	0.000246769	0.000219003	7.92e-05	0.000111441	0.000194932	0.000291769	0.000188189	0.000242361	0.000195333	0.000193578	0.000166861	0.000253166	0.000218715	0.000170017	0.000202603	0.000214086	0.00022001	0.000200907	0.000177505	0.000141581	0.000209071	0.000169928
Metabolism; Biosynthesis of other secondary metabolites; Neomycin, kanamycin and gentamicin biosynthesis	0.026332	0.000438893	0.000372264	0.000320198	0.000302311	0.00040825	0.000337007	0.000396335	0.000380382	0.000367557	0.000460949	0.00040487	0.000436507	0.000402035	0.000351455	0.000310297	0.000315771	0.000327002	0.000368888	0.000280092	0.000331233	0.000413928	0.000438482	0.000473108	0.000352241	0.000569811	0.000411766	0.000169403	0.000326331	0.00010248	0.000390675	0.000402392	0.000351943	0.000361196	0.000409879	0.000204851	0.000436266	0.000267102	0.000354427	0.000282362	0.0002717	0.000301235	0.000303499	0.0003489	0.000298686	0.000160845	0.000195099	0.00038999	0.000347534
Metabolism; Biosynthesis of other secondary metabolites; Phenylpropanoid biosynthesis	0.0273814	0.00163587	0.00115635	0.000850757	0.00125732	0.00177384	0.000889582	0.00111019	0.00105968	0.00132693	0.00148728	0.0012516	0.00195345	0.00137954	0.00117863	0.00125406	0.00123488	0.000904506	0.00169185	0.00112564	0.00115354	0.00102868	0.00146726	0.00204685	0.00196026	0.00201168	0.00122631	0.000578138	0.00124839	8.94e-05	0.00159417	0.0011089	0.00123171	0.00147426	0.00117332	0.000744519	0.00154576	0.0009161	0.000969481	0.000802543	0.000872887	0.00100375	0.00133154	0.00098822	0.00137783	0.000487899	0.000645566	0.00113196	0.00126556
Metabolism; Biosynthesis of other secondary metabolites; Prodigiosin biosynthesis	0.0183317	0.000715551	0.000790412	0.000684982	0.000944872	0.0006962	0.000715726	0.000690432	0.00084762	0.000658094	0.000706361	0.000769525	0.000722635	0.000747241	0.000691896	0.000605686	0.000749439	0.000607139	0.000691289	0.000639144	0.000701644	0.000734623	0.000737151	0.0006567	0.000697317	0.000688435	0.000702072	0.000702406	0.000744801	0.000336754	0.0005086	0.000588752	0.000912391	0.000690766	0.000667865	0.00057526	0.00058269	0.000596346	0.000725617	0.000656657	0.000535766	0.000664251	0.00067628	0.000683586	0.000812289	0.000554698	0.000517073	0.000718577	0.00057637
Metabolism; Biosynthesis of other secondary metabolites; Streptomycin biosynthesis	0.0399707	0.00200478	0.00198791	0.00167146	0.0014911	0.00197559	0.00183141	0.00195765	0.00165729	0.00171511	0.00205896	0.0020148	0.00238146	0.00199861	0.00173842	0.00158499	0.00233413	0.00197917	0.0020038	0.00171082	0.00191274	0.00191548	0.00212433	0.00209654	0.00185961	0.00238251	0.00200607	0.00174152	0.00178452	0.000445406	0.00211089	0.00182444	0.00217311	0.00209758	0.00194677	0.00153919	0.00215648	0.00168023	0.00179578	0.00157369	0.00142341	0.00168221	0.00200529	0.00171712	0.00169305	0.00144021	0.00161866	0.00182483	0.00169291
Metabolism; Lipid metabolism; alpha-Linolenic acid metabolism	0.00410505	1.99e-05	7.16e-06	5e-05	1.21e-05	1.51e-05	5.65e-05	3.75e-06	1.19e-06	2.43e-06	5.78e-06	2.84e-06	2.51e-06	8.01e-06	1.47e-05	4.83e-05	1.59e-05	0.000112728	4.99e-06	0.000129013	3.09e-05	1.42e-05	1.15e-05	6.85e-06	2.63e-05	9.07e-06	5.8e-05	0.00011801	7.21e-06	1.87e-05	0.000105267	4.42e-05	1.88e-05	1.8e-05	5.73e-06	0.000222313	2.45e-05	0.000169916	1.54e-05	0.00017429	7.81e-05	4.44e-05	1.1e-05	1.16e-05	4.5e-05	7.51e-05	0.000277386	2.44e-05	0.000175289
Metabolism; Lipid metabolism; Arachidonic acid metabolism	0.0141179	0.000103713	3.74e-05	5.54e-05	3.46e-05	5.93e-05	6.92e-05	4.23e-05	1.94e-05	2.53e-05	4.92e-05	3.28e-05	4.21e-05	6.46e-05	7.93e-05	8.16e-05	5.97e-05	0.000147661	1.93e-05	0.000100348	7.34e-05	2.47e-05	4.68e-05	6.12e-05	7.49e-05	8.36e-05	8.17e-05	0.000174654	5.12e-05	1.72e-05	0.000177501	8.35e-05	1.83e-05	9.54e-05	6.98e-05	0.000167488	0.000115544	0.000146438	9.97e-05	0.000166907	7.33e-05	8.17e-05	2.74e-05	2.46e-05	9.45e-05	0.000219067	0.000231183	5.04e-05	0.000138828
Metabolism; Lipid metabolism; Ether lipid metabolism	0.000218843	1.69e-05	1.5e-05	6.84e-05	8.91e-06	2.75e-05	2.34e-05	1.16e-05	4.36e-05	2.62e-05	1.19e-05	3.39e-06	3.23e-06	1.62e-05	9.69e-05	2.64e-05	1.74e-05	4.57e-05	4.35e-06	4.78e-05	1.44e-05	1.67e-05	1.01e-05	6.21e-06	3.37e-05	2.82e-06	3.22e-05	4.39e-05	1.21e-05	7.82e-06	2.7e-05	2.21e-05	6.18e-05	1.63e-05	9.31e-06	8.97e-05	1.68e-05	6.71e-05	2.65e-05	7.08e-05	5.07e-05	8.77e-05	2.89e-05	0.000110212	3.32e-05	3.3e-05	0.000104371	2.6e-05	7.2e-05
Metabolism; Lipid metabolism; Fatty acid biosynthesis	0.028466	0.00336793	0.00324315	0.00257233	0.0034828	0.00304223	0.00312152	0.00312269	0.00319617	0.00288768	0.00299929	0.00334216	0.00318759	0.00293766	0.00289637	0.00273539	0.00299751	0.00278295	0.00292106	0.00283427	0.00324562	0.00294241	0.00335045	0.00280426	0.00298572	0.00278488	0.00291816	0.00323288	0.00293521	0.00091258	0.00287781	0.00302476	0.00332952	0.00295163	0.00286289	0.002638	0.00282924	0.00269509	0.00330254	0.00279633	0.00213947	0.00286594	0.00280509	0.00252031	0.00304636	0.00296835	0.00265657	0.00302115	0.00272388
Metabolism; Lipid metabolism; Linoleic acid metabolism	0.00179466	8.85e-06	3.8e-06	2.91e-05	5.02e-06	6.95e-06	2.1e-05	2.01e-06	3.55e-07	1.49e-06	4.2e-06	2.29e-06	1.14e-06	5.1e-06	7.01e-06	1.86e-05	1.4e-05	3.9e-05	2.98e-06	4.5e-05	1.23e-05	7.51e-06	9.34e-06	4.59e-06	1.02e-05	1.23e-06	2.62e-05	4.36e-05	3.35e-06	7.64e-06	2.63e-05	2.12e-05	5.51e-06	1.25e-05	4.97e-06	7.65e-05	1.24e-05	6.56e-05	1.03e-05	6.37e-05	4.53e-05	2.57e-05	6.71e-06	7.37e-06	2.03e-05	2.86e-05	0.000101777	2.27e-05	6.43e-05
Metabolism; Metabolism of cofactors and vitamins; Retinol metabolism	0.0451373	7.9e-05	2.18e-05	4.18e-05	1.72e-05	2.54e-05	5.82e-05	4.27e-05	1.89e-05	2.35e-05	1.1e-05	2.38e-05	2.88e-05	2.4e-05	4.87e-05	6.01e-05	1.93e-05	0.000108501	1.08e-05	8.64e-05	7.41e-05	4.18e-05	4.54e-05	3.66e-05	4.93e-05	0.000118513	7.97e-05	0.000175524	4.27e-05	1.89e-05	0.000117278	5.59e-05	3.17e-05	4.19e-05	3.56e-05	0.000178719	5.81e-05	0.000112226	8.11e-05	0.000126825	7.3e-05	4.13e-05	4.11e-05	1.91e-05	3.46e-05	0.000169213	0.00018795	2.41e-05	0.000143564
Metabolism; Metabolism of other amino acids; beta-Alanine metabolism	0.0148676	0.000565877	0.000525148	0.000629026	0.000613509	0.00048249	0.000733543	0.000528261	0.000596168	0.000488061	0.000506267	0.00043928	0.000488471	0.000517423	0.000546112	0.000669885	0.000553704	0.000858239	0.000421889	0.000953765	0.000616986	0.000554439	0.000556257	0.000412376	0.000602213	0.000548161	0.000695495	0.00103434	0.000550391	0.000346989	0.00101576	0.000606395	0.000617522	0.000530082	0.00055377	0.00116157	0.000629048	0.00111148	0.000612765	0.00120346	0.000817349	0.000569845	0.000456746	0.00045125	0.000745157	0.000936256	0.00145166	0.000547286	0.00111041
Metabolism; Metabolism of other amino acids; Cyanoamino acid metabolism	0.0161784	0.00223979	0.00188947	0.00141635	0.00176091	0.00237836	0.00148057	0.00170057	0.00159005	0.00178666	0.00199562	0.0018688	0.00252792	0.00199156	0.00190009	0.00169931	0.00194211	0.00144458	0.00232842	0.00177497	0.00170688	0.00161515	0.0020312	0.00269702	0.00250716	0.00244211	0.00167673	0.0014144	0.0017899	0.000369219	0.00216899	0.00172514	0.00172999	0.002066	0.0018204	0.00139752	0.00218082	0.00140307	0.00159248	0.0015887	0.00122283	0.00154435	0.00192148	0.00155478	0.00191158	0.00107086	0.00122148	0.00175046	0.0017415
Metabolism; Xenobiotics biodegradation and metabolism; Dioxin degradation	0.0136498	4.5e-05	6.9e-05	7.94e-05	0.000211651	5.35e-05	0.000146689	5.73e-05	0.000143065	4.91e-05	5.85e-05	4.59e-05	7.38e-05	6.59e-05	8.92e-05	0.000159288	6.13e-05	5.87e-05	2.5e-05	0.000361896	8.48e-05	6.76e-05	7.11e-05	3.7e-05	8.32e-05	7.65e-05	4.63e-05	0.00026456	5.7e-05	3.06e-05	0.000202452	6.82e-05	0.000102015	7.8e-05	4.94e-05	3.86e-05	8.11e-05	0.000286224	8.55e-05	0.000254791	6.49e-05	8.45e-05	7.33e-05	6.41e-05	0.000122655	8.33e-05	0.000492496	0.000105489	0.000298644
Metabolism; Xenobiotics biodegradation and metabolism; Drug metabolism - cytochrome P450	0.026332	8.43e-05	2.65e-05	7.06e-05	3.02e-05	2.74e-05	0.00010095	4.34e-05	1.94e-05	2.38e-05	1.18e-05	2.4e-05	3.06e-05	3.15e-05	6.12e-05	9.53e-05	2.07e-05	0.000202586	1.14e-05	0.000197519	0.00011308	4.76e-05	4.56e-05	3.72e-05	7.47e-05	0.000121508	0.000120959	0.000320828	4.88e-05	3.34e-05	0.000237247	7.49e-05	3.93e-05	4.5e-05	3.61e-05	0.000379747	6.94e-05	0.000266695	8.85e-05	0.000341631	0.000128927	9.4e-05	4.21e-05	2.41e-05	8.28e-05	0.000232894	0.000513507	2.84e-05	0.000274378
Metabolism; Xenobiotics biodegradation and metabolism; Ethylbenzene degradation	0.0281265	1.1e-05	3.35e-06	2.08e-05	7.09e-06	8.17e-06	3.56e-05	1.74e-06	8.37e-07	9.38e-07	1.58e-06	5.51e-07	1.37e-06	2.91e-06	7.65e-06	2.97e-05	1.96e-06	7.38e-05	2.02e-06	8.4e-05	2.32e-05	6.78e-06	2.17e-06	2.26e-06	1.62e-05	7.84e-06	3.19e-05	7.44e-05	3.86e-06	1.1e-05	7.9e-05	2.3e-05	1.33e-05	5.43e-06	7.63e-07	0.00014579	1.21e-05	0.000104338	5.11e-06	0.000109233	4.72e-05	1.86e-05	4.27e-06	4.23e-06	2.47e-05	4.65e-05	0.000175609	1.65e-06	0.000110952
Metabolism; Xenobiotics biodegradation and metabolism; Fluorobenzoate degradation	0.0478898	5.12e-06	6.34e-06	2.14e-05	1.29e-05	3.51e-06	4.64e-05	7.43e-07	6.87e-07	5.14e-07	9.44e-07	2.01e-07	1e-07	3.77e-06	1.49e-05	3.2e-05	1.61e-06	7.19e-05	6.07e-07	8.75e-05	4.43e-05	6.68e-06	7.3e-08	6.9e-07	2.82e-05	2.22e-06	3.89e-05	0.000163931	6.98e-06	1.3e-05	0.000103634	2.22e-05	9.08e-06	3.9e-06	1.86e-07	0.00015831	1.33e-05	0.000125167	7.3e-06	0.000294689	5.3e-05	5.6e-05	4.54e-06	4.14e-06	6.97e-05	5.17e-05	0.000340864	1.32e-06	0.000109386
Metabolism; Xenobiotics biodegradation and metabolism; Furfural degradation	0.0161054	2.33e-06	6.84e-06	9.64e-06	7.63e-07	6.84e-06	0	0	1.39e-06	7.21e-07	2.59e-06	2.02e-06	1.61e-06	3.2e-07	2.87e-06	8.82e-06	3.98e-07	3.92e-06	3.48e-08	1.16e-06	2.39e-06	9.55e-06	6.15e-07	2.77e-06	1.69e-06	1.7e-06	5.18e-07	3.55e-08	7.18e-07	5.88e-08	0	3.71e-06	1.26e-07	2.75e-07	3.25e-07	1.42e-07	5.89e-07	1.78e-06	1.31e-06	1.11e-07	7.96e-07	9.74e-07	1.5e-06	1.91e-07	0	0	1.19e-08	2.25e-07	4e-06
Metabolism; Xenobiotics biodegradation and metabolism; Metabolism of xenobiotics by cytochrome P450	0.0297547	8.41e-05	2.71e-05	7.09e-05	3.02e-05	2.75e-05	0.00010147	4.37e-05	1.94e-05	2.39e-05	1.19e-05	2.41e-05	3.1e-05	3.32e-05	6.15e-05	9.53e-05	2.08e-05	0.000202834	1.14e-05	0.000197535	0.00011308	4.82e-05	4.78e-05	4.32e-05	7.49e-05	0.000121467	0.000120959	0.000320661	4.9e-05	3.34e-05	0.000237247	8.81e-05	3.95e-05	4.5e-05	3.65e-05	0.000380094	6.99e-05	0.000267132	9e-05	0.000341675	0.000130945	9.46e-05	4.28e-05	2.5e-05	8.28e-05	0.000232942	0.000513921	2.85e-05	0.00027436
Metabolism; Xenobiotics biodegradation and metabolism; Naphthalene degradation	0.0191023	0.000135199	0.000138781	0.000246414	0.00026707	7.64e-05	0.000232835	0.00012457	0.000130111	0.000117314	6.83e-05	8.25e-05	0.000181839	0.000112884	0.000183771	0.000203962	8.63e-05	0.000317257	6.6e-05	0.000243107	0.000208923	0.000121257	0.000137002	8.12e-05	0.000175816	0.000172352	0.000221378	0.000434337	0.000150067	5.24e-05	0.000317942	0.000109809	0.000293144	9.86e-05	9.94e-05	0.000635228	0.000130556	0.000343312	0.00032256	0.000301454	0.000271131	0.000194541	0.000177924	0.000161884	0.000182758	0.000404247	0.000498929	9.28e-05	0.00036771
Metabolism; Xenobiotics biodegradation and metabolism; Toluene degradation	0.0414605	7.75e-06	5.7e-06	2.17e-05	1.02e-05	3.45e-06	4.57e-05	4.42e-07	5.57e-07	1.1e-06	1.26e-06	2.62e-07	6.3e-07	3.74e-06	1.23e-05	3.07e-05	1.79e-06	7.3e-05	2.04e-06	8.7e-05	3.72e-05	8.95e-06	3.32e-07	1.54e-06	2.39e-05	5.3e-06	5.37e-05	0.000148476	5.2e-06	1.3e-05	9.28e-05	2.47e-05	1.2e-05	4.18e-06	6.53e-07	0.000158803	1.65e-05	0.000119679	7.69e-06	0.000217103	6.5e-05	3.98e-05	4.59e-06	4.2e-06	5.65e-05	7.62e-05	0.0004	1.53e-06	0.000109663
Metabolism; Xenobiotics biodegradation and metabolism; Xylene degradation	0.015511	4.67e-05	7.21e-05	8.02e-05	0.000217084	5.47e-05	0.000151442	5.77e-05	0.000143692	5.09e-05	5.91e-05	4.65e-05	7.45e-05	6.71e-05	9.47e-05	0.000163995	6.2e-05	6e-05	2.69e-05	0.00036271	9.98e-05	7.05e-05	7.35e-05	3.81e-05	9.3e-05	8.65e-05	6.15e-05	0.000367319	8.83e-05	3.24e-05	0.000228279	7.08e-05	0.00010525	7.86e-05	5.04e-05	4.62e-05	8.44e-05	0.000296739	0.000138166	0.000389496	8.27e-05	0.000126091	7.53e-05	6.65e-05	0.000151878	0.000117641	0.000598918	0.000105722	0.000299863
Organismal Systems; Digestive system; Bile secretion	0.0170141	0	5.64e-08	6.8e-08	3.2e-08	0	0	0	0	4.89e-08	4.9e-08	5.29e-08	3.61e-08	0	5.18e-08	3.09e-07	4.17e-08	3.95e-08	3.99e-08	0	1.51e-07	3.3e-08	3.96e-08	0	1.39e-07	3.87e-08	7.61e-08	4.04e-07	7.13e-08	2.5e-07	0	9.27e-09	0	3.65e-08	4.06e-08	3.39e-08	0	1.83e-08	1.47e-07	4.03e-06	3.98e-08	9.53e-08	0	3.06e-07	0	5.66e-07	0	0	0
Organismal Systems; Endocrine system; Adipocytokine signaling pathway	0.0273814	0.00063856	0.000580011	0.000543933	0.000177106	0.000552223	0.000362225	0.000471369	0.000250811	0.000437807	0.000477273	0.000501677	0.000582971	0.00049438	0.000604532	0.000321779	0.000568302	0.000400516	0.000573253	0.000401044	0.000435973	0.000464406	0.000560787	0.000627922	0.000414408	0.000411623	0.000435111	0.00052523	0.000355879	2.45e-05	0.000491153	0.000616724	0.000385844	0.000481247	0.000492536	0.000283132	0.000582701	0.000334791	0.000275929	0.000241975	0.000281164	0.000480806	0.000506108	0.0004243	0.000275547	0.000308467	0.000276129	0.000483887	0.000390822
Organismal Systems; Endocrine system; Thyroid hormone synthesis	0.0384666	9.78e-05	5.72e-05	3.93e-05	3.54e-05	5.47e-05	6.92e-05	4.08e-05	1.96e-05	2.48e-05	4.54e-05	3.12e-05	4.17e-05	6.22e-05	7.89e-05	8.43e-05	4.69e-05	0.000145023	1.71e-05	9.99e-05	7.21e-05	2.08e-05	3.97e-05	5.82e-05	7.28e-05	8.98e-05	7.52e-05	0.000217165	7.27e-05	1.73e-05	0.000287044	7.18e-05	1.76e-05	8.48e-05	6.54e-05	0.000177405	0.000108722	0.000139383	0.000147512	0.00017443	7.29e-05	8.45e-05	2.25e-05	2.26e-05	8.73e-05	0.000340571	0.000224205	2.81e-05	0.000131233
Organismal Systems; Excretory system; Proximal tubule bicarbonate reclamation	0.0199006	0.000232253	9.42e-05	0.000169342	3.22e-05	0.000153515	0.000121575	0.000129704	4.29e-05	9.47e-05	0.000103038	7.75e-05	0.000124889	0.000128375	0.000184152	8.14e-05	6.01e-05	0.000204038	7.79e-05	0.000106778	0.00016002	0.00017021	0.000107849	0.000117727	0.000123592	0.000203801	0.000214482	0.000169086	7.31e-05	1.4e-05	0.000196712	0.000214057	0.000112104	0.000143802	9.31e-05	0.000171233	0.000208682	0.000160681	8.51e-05	0.000178577	0.000143519	0.000172359	0.000103284	0.000156209	9.59e-05	0.000218801	0.000258353	0.000151776	0.000235051
[truncated: 12 more columns]

## Sheet: S9
Table S9 121 different metabolites for CGS and matched HCs.
ID	Name	Formula	Molecular Weight	RT [min]	m/z	mzCloud_Results	mzVault_Results	MassList_Results	H1	H3	H5	H9	H10	H12	H15	H16	H20	H21	H24	H25	H26	H27	H29	H30	H31	H34	H37	H38	H40	H41	H43	H44	H45	H46	H47	H48	H50	H52	D3	D9	D11	D12	D16	D22	D24	D28	D29	D31	D33
Com_27549_pos	4-{2-[(2-chlorophenoxy)methyl]-1,3-thiazol-4-yl}benzonitrile	C17 H11 Cl N2 O S	326.025	5.934	327.033	Invalid mass	No results	No results	8.26236e+06	7.48517e+06	1.93727e+07	1.01867e+06	1.48942e+07	716646	1.14209e+07	541839	1.23551e+07	2.10581e+07	1.9158e+06	8.76205e+06	2.41542e+07	3.4498e+06	3.70952e+07	1.66429e+06	9.51129e+06	1.15555e+06	849161	463221	1.96759e+07	1.5154e+06	1.06975e+06	3.49235e+06	3.66891e+06	1.39763e+07	728912	6.41791e+06	583022	6.67355e+06	2.07753e+07	5.03442e+06	8.59314e+07	8.89739e+06	6.10576e+07	1.75281e+07	5.90915e+07	2.63202e+07	2.37997e+07	1.26152e+07	2.93643e+07
Com_137_pos	Guanine	C5 H5 N5 O	151.05	2.973	152.057	Full match	Full match	Full match	2.06933e+07	8.00893e+06	5.1655e+06	5.58979e+07	4.34908e+06	1.54534e+07	4.10564e+07	1.63746e+08	1.63218e+07	1.20866e+07	1.81302e+07	6.71628e+07	1.17581e+07	3.59283e+07	2.05143e+07	6.61207e+07	1.13331e+07	2.66028e+07	1.58849e+07	1.57608e+08	4.27114e+07	3.2813e+07	3.48976e+06	2.72782e+07	2.10212e+08	5.91711e+07	3.30093e+06	4.30986e+07	5.36204e+06	1.63977e+07	5.53818e+06	8.35298e+06	2.01351e+06	4.50237e+07	2.87658e+06	4.83959e+06	5.59824e+06	2.2553e+07	4.77225e+06	3.99723e+06	2.66838e+06
Com_20071_pos	ethyl 5-ethoxy-1H-indole-2-carboxylate	C13 H15 N O3	233.109	5.297	234.117	Invalid mass	No results	No results	5.88073e+06	3.12615e+06	1.1011e+07	4.31587e+06	4.42544e+06	4.12143e+06	2.41631e+06	9.51679e+07	1.34486e+06	7.02409e+07	4.92807e+06	5.0973e+06	1.66587e+06	4.9395e+06	3.64838e+06	1.26663e+07	4.59779e+07	2.02986e+06	1.85051e+07	1.28582e+07	5.23484e+07	4.4707e+07	1.45702e+08	3.73208e+06	3.73705e+06	1.81991e+07	2.0969e+06	3.06124e+07	6.75906e+06	1.5553e+07	1.37664e+06	4.08827e+06	5.49799e+06	2.39717e+06	2.7626e+06	677193	2.25168e+06	3.39987e+06	744958	3.33847e+06	1.23191e+06
Com_19774_pos	5-(hydroxymethyl)-4-methoxy-2,5-dihydrofuran-2-one	C6 H8 O4	126.03	2.905	127.037	Invalid mass	No results	No results	730555	5.29112e+06	1.43089e+06	796476	1.86123e+06	749184	1.86347e+06	2.66073e+06	2.15022e+06	1.03679e+06	1.24673e+06	610978	2.9946e+06	618485	584295	1.54931e+06	1.29741e+06	1.6872e+06	5.95939e+06	1.13788e+06	708790	3.49198e+06	1.05729e+06	2.14288e+06	878272	1.30898e+06	2.40694e+07	681104	1.04667e+06	2.09854e+07	1.2541e+06	1.52357e+06	1.00662e+06	6.67218e+06	2.79055e+06	1.04557e+06	957160	3.28624e+07	1.68033e+07	2.5603e+06	894249
Com_10155_neg	2-(Formylamino)Benzoic Acid	C8 H7 N O3	165.042	5.906	164.035	No results	No results	Full match	8.92553e+06	1.31712e+07	4.53547e+07	2.11285e+07	2.03604e+07	5.71494e+06	6.48125e+06	5.22258e+06	4.047e+07	1.08421e+08	1.05189e+07	1.3701e+07	9.00641e+07	1.91856e+07	9.96556e+06	2.81535e+06	3.03964e+07	1.62557e+07	2.87069e+07	1.93585e+06	1.73477e+07	1.30413e+07	6.82129e+06	3.07171e+07	1.26499e+07	3.93021e+07	4.82263e+06	4.18581e+07	8.29358e+06	8.11307e+06	4.8654e+07	5.72148e+07	1.27915e+08	6.65995e+07	2.55805e+07	2.01959e+07	1.1111e+08	4.54347e+07	5.96292e+07	4.28565e+07	6.96685e+07
Com_18326_pos	Temazepam-d8	C16 H5 [2]H8 Cl N2 O2	308.117	6.254	309.124	Full match	No results	No results	5.18024e+06	2.38914e+06	6.35904e+06	1.03618e+07	7.10194e+06	5.42926e+06	3.85173e+06	5.11116e+06	6.60735e+06	2.16275e+07	1.36706e+07	1.07552e+07	9.90352e+06	5.59823e+06	4.0042e+06	1.70487e+06	1.73187e+07	7.90474e+06	1.15735e+07	2.07763e+06	3.16058e+07	9.12449e+06	3.73098e+06	1.36492e+07	3.71497e+06	2.47268e+06	2.64419e+06	2.64515e+07	2.83264e+06	2.65778e+06	2.16653e+07	1.8916e+07	4.22977e+07	4.9862e+06	1.49152e+08	8.86534e+06	1.66333e+07	1.61515e+07	3.02739e+07	1.57136e+07	6.68165e+07
Com_3286_pos	L-Asparagine	C4 H8 N2 O3	132.054	1.734	133.061	No results	No results	Full match	7.43584e+06	3.73524e+07	1.96595e+07	1.08649e+07	6.13929e+07	3.41267e+07	1.71479e+07	3.04588e+07	3.92372e+07	3.72422e+07	2.62295e+07	2.61447e+07	3.07458e+07	2.30282e+07	1.59344e+07	2.34291e+07	4.93535e+07	1.96852e+07	3.61251e+07	2.63568e+07	1.61995e+07	2.15845e+07	4.91992e+07	4.44594e+07	1.58556e+07	2.06859e+07	2.38099e+07	1.7189e+07	5.09496e+07	4.31163e+07	4.13375e+07	3.05784e+07	1.88701e+07	1.02735e+08	5.92936e+07	1.64585e+07	2.65995e+07	3.52296e+07	9.79436e+07	2.35306e+07	4.56325e+07
Com_2749_neg	3-Hydroxyvaleric acid	C5 H10 O3	118.062	5.263	117.055	Invalid mass	Invalid mass	No results	2.671e+06	7.41619e+06	4.93386e+06	1.55421e+06	6.35152e+06	2.87996e+06	2.41202e+06	4.36486e+06	1.09797e+07	3.9072e+06	1.03824e+07	2.49482e+06	4.70778e+06	2.94253e+06	2.54384e+06	2.96487e+06	2.49528e+06	6.91394e+06	1.30461e+07	8.72886e+06	3.39201e+06	4.58814e+06	1.23038e+07	8.95121e+06	3.74843e+06	8.75556e+06	1.2767e+07	4.25383e+06	1.95687e+06	1.47956e+07	3.02886e+06	4.0476e+06	9.92065e+06	5.60292e+07	9.06965e+06	4.63409e+06	7.11576e+06	1.43438e+08	2.8613e+07	3.16512e+06	3.51619e+06
Com_45289_pos	Avobenzone	C20 H22 O3	332.134	2.498	333.141	Invalid mass	No results	No results	6.12789e+06	2.77226e+06	3.09203e+07	3.66962e+06	2.30655e+06	2.81204e+07	2.71973e+06	1.43718e+06	5.6565e+06	3.5517e+06	4.66015e+06	3.06934e+06	2.1319e+06	2.93568e+06	2.31601e+06	2.39617e+07	5.00658e+06	2.82432e+06	2.42503e+06	1.66476e+06	3.42568e+06	2.11029e+06	2.37394e+06	1.14129e+06	2.94941e+06	1.79056e+06	1.51513e+06	2.65762e+06	3.63961e+06	2.21104e+06	2.17681e+06	1.90785e+06	2.89119e+06	2.48541e+06	2.13263e+06	1.07805e+06	2.29196e+06	1.00486e+06	1.34241e+06	2.07143e+06	4.01577e+06
Com_25889_pos	2-[(3S)-1-(3-Methoxybenzyl)-3-pyrrolidinyl]-1,3-benzothiazole	C19 H20 N2 O S	324.126	1.978	325.133	Invalid mass	No results	No results	4.20913e+06	3.47921e+06	1.22711e+07	4.80954e+06	4.93708e+06	5.25183e+06	4.02043e+06	1.92236e+06	1.04303e+07	3.3203e+06	4.22692e+06	5.17626e+06	2.92608e+06	9.8274e+06	1.68262e+06	5.08382e+06	2.04479e+06	1.13408e+07	3.27172e+06	8.13206e+06	2.54471e+06	2.86992e+07	2.65281e+06	2.31233e+06	1.6817e+06	2.60973e+06	1.16966e+06	6.07147e+06	2.7135e+06	5.53703e+06	1.79889e+06	2.79963e+06	1.44999e+06	2.3421e+06	1.58589e+06	1.33909e+06	8.8463e+06	4.04305e+06	1.58634e+06	2.55008e+06	4.05408e+06
Com_1542_pos	Neopterin	C9 H11 N5 O4	253.082	1.761	254.089	Full match	No results	Full match	2.57817e+07	4.08806e+08	8.90132e+06	1.25676e+07	2.38059e+06	1.18937e+07	1.28052e+07	8.80705e+06	4.46884e+07	2.58877e+08	7.77715e+06	6.7632e+08	5.91959e+08	2.20015e+07	1.32146e+07	2.14517e+07	3.12613e+08	6.78547e+07	6.51743e+06	3.22407e+06	4.40076e+08	4.3145e+06	1.59752e+07	6.59258e+06	6.1735e+06	2.46238e+09	1.22299e+07	4.71611e+06	2.506e+07	2.90122e+07	1.16379e+07	7.09602e+06	2.23774e+07	3.29005e+07	3.73992e+06	1.98528e+07	1.02478e+07	3.50456e+07	4.77388e+06	3.95904e+07	1.79655e+07
Com_8767_pos	Biopterin	C9 H11 N5 O3	237.087	2.349	238.094	Full match	No results	Full match	4.99906e+06	7.87663e+07	7.55279e+06	2.40675e+06	1.38832e+07	1.56171e+07	8.33423e+06	2.60936e+06	1.30195e+07	2.0058e+07	7.05843e+06	6.55206e+07	1.14092e+08	7.45419e+06	5.54827e+06	3.48768e+07	2.33296e+07	3.10818e+07	3.9944e+06	9.13172e+06	2.91342e+08	5.02659e+06	6.26093e+06	1.36793e+06	3.80308e+06	1.93183e+08	3.48418e+06	3.33551e+06	4.71706e+06	1.17147e+07	1.61643e+07	8.55255e+06	1.6888e+07	8.2257e+06	3.70051e+06	2.32617e+06	5.45986e+06	1.03985e+07	1.34588e+06	1.29399e+07	4.51562e+06
Com_1586_neg	3-Coumaric acid	C9 H8 O3	164.047	5.724	163.039	Full match	Full match	Full match	4.33016e+07	2.06786e+08	4.1343e+07	5.18737e+07	3.53991e+07	4.41204e+07	1.26044e+08	1.229e+07	1.77454e+07	4.61134e+07	1.87074e+07	1.21045e+08	3.52795e+07	3.51105e+07	1.55122e+08	1.13495e+07	5.27089e+07	1.59303e+07	3.44975e+07	4.79867e+07	1.29068e+08	4.46218e+07	8.17575e+07	1.14202e+07	5.72315e+07	2.53378e+07	9.63511e+07	2.95064e+07	1.83643e+08	3.8327e+08	9.54465e+07	6.5476e+07	9.83312e+07	9.81425e+07	5.68043e+08	8.07557e+07	7.0753e+07	2.144e+07	3.90495e+07	5.93965e+07	4.64577e+07
Com_4623_pos	WPH	C22 H26 N6 O4	420.191	6.276	421.198	Invalid mass	No results	No results	2.46842e+06	3.25853e+06	7.40198e+06	2.28975e+06	3.84321e+06	2.15875e+06	2.92593e+06	2.74328e+06	4.47879e+06	2.57783e+06	1.68462e+06	2.62767e+06	7.11252e+06	2.07705e+06	2.66898e+06	1.13586e+07	2.82789e+06	1.44091e+06	5.77778e+06	2.75991e+06	9.70209e+06	1.88545e+06	2.93538e+06	1.87542e+06	3.84922e+06	3.07799e+06	5.8792e+06	2.52299e+06	4.60184e+06	3.82017e+06	4.12676e+06	3.02895e+06	3.81295e+06	8.13863e+06	1.00152e+07	7.98344e+06	1.27427e+07	2.92935e+06	3.2992e+06	1.41814e+07	6.4309e+06
Com_8553_pos	Norfenefrine	C8 H11 N O2	153.079	3.778	154.087	Full match	No results	No results	1.07947e+07	2.80397e+08	1.80736e+07	3.57979e+06	2.40195e+07	6.98936e+06	1.07223e+07	2.46584e+06	1.32913e+07	3.72845e+07	2.01383e+07	1.49458e+08	2.09357e+07	8.72876e+06	4.35117e+07	3.81317e+07	1.58814e+07	1.45713e+08	1.57339e+07	1.26355e+07	3.38717e+07	1.74734e+07	1.73488e+08	1.16592e+06	3.01629e+07	7.62516e+06	7.46492e+06	1.16109e+07	1.56043e+06	6.61137e+06	2.08726e+07	4.55228e+06	2.13568e+06	2.37437e+06	1.22906e+07	4.41834e+06	3.63417e+07	4.71246e+06	1.03524e+06	3.04662e+07	1.33483e+08
Com_5302_neg	DL-α-Methoxyphenylacetic acid	C9 H10 O3	166.062	5.682	165.055	Invalid mass	No results	No results	6.98152e+06	9.99002e+06	7.198e+06	4.49181e+06	1.22458e+07	7.65418e+06	1.02102e+07	6.24069e+06	8.17503e+06	7.69153e+06	5.85221e+06	1.23395e+07	8.13499e+06	3.26899e+06	7.04605e+06	4.84115e+06	4.32887e+06	6.07806e+06	3.86042e+06	4.13099e+06	7.71908e+06	1.44978e+07	1.90671e+07	4.049e+06	8.08445e+06	4.7229e+06	6.55353e+06	1.20857e+07	2.91592e+06	1.32236e+07	1.12446e+07	6.88931e+06	6.78288e+06	6.55382e+06	2.36976e+07	1.25599e+07	8.78726e+06	7.65928e+06	4.04049e+06	4.86764e+06	4.77027e+06
Com_58160_pos	1-Methylhistidine	C7 H11 N3 O2	169.086	2.886	170.093	No results	No results	Full match	3.17447e+06	1.28746e+07	6.39198e+06	9.9102e+06	5.10074e+06	1.65684e+06	1.76431e+06	1.20341e+06	9.29135e+06	4.63962e+06	4.49437e+06	710654	6.76233e+06	3.30319e+06	2.60631e+06	8.60533e+06	1.3018e+07	3.48188e+06	3.65415e+06	1.11025e+06	2.52947e+06	6.60032e+06	9.48479e+06	2.03705e+06	2.37674e+06	4.05281e+06	2.01701e+06	3.09123e+06	1.08002e+06	2.69976e+06	1.0124e+06	5.11151e+06	433081	4.51215e+06	3.98766e+06	612222	1.41945e+06	1.81911e+06	745355	4.51828e+06	1.49089e+06
Com_3350_pos	Indole	C8 H7 N	117.058	6.158	118.066	Full match	No results	No results	2.76939e+08	4.17253e+07	1.91931e+08	7.29062e+07	2.72142e+08	1.39491e+07	6.83841e+07	6.19859e+06	2.32729e+08	4.75587e+08	5.8353e+07	7.17517e+07	2.65966e+08	1.9847e+08	2.66364e+08	6.72217e+07	3.41216e+08	3.23944e+07	6.66017e+06	4.10423e+06	6.07301e+07	7.52614e+07	1.06542e+07	1.29044e+08	9.6863e+06	1.31866e+07	1.1192e+07	2.1661e+08	6.35542e+07	1.28514e+08	1.86104e+08	8.60513e+07	1.19214e+09	1.54062e+08	6.60022e+08	1.51312e+08	9.82423e+07	4.44816e+08	1.89368e+08	4.09082e+08	1.10011e+08
Com_32087_neg	N6-(2-furylmethyl)-9H-purin-6-amine	C10 H9 N5 O	215.084	2.911	214.077	Invalid mass	No results	No results	48802.7	107078	114535	75157.5	158629	65339.9	72387.6	56398.3	90959.1	83766.6	154182	80968.2	125464	70890.3	64930.2	87775.4	43211.2	106951	339305	66390	117117	108151	119712	140676	122592	66469.1	906634	120199	54215.7	1.64514e+06	70858.6	95888.6	182524	309871	130872	69863.7	135739	3.6459e+06	4.9001e+06	48808.5	76638.3
Com_19304_pos	4-chloro-5-morpholino-2-quinoxalin-2-ylpyridazin-3(2H)-one	C16 H14 Cl N5 O2	343.085	2.001	344.092	Full match	No results	No results	2.57054e+07	3.30898e+06	1.55182e+06	3.18212e+07	2.42677e+06	2.80947e+07	4.41589e+07	3.18091e+07	8.86784e+06	2.27808e+06	8.48051e+06	1.04918e+08	2.27168e+06	2.0701e+07	4.72273e+07	3.72188e+06	1.9902e+06	7.36184e+06	3.59364e+07	2.84051e+07	1.01791e+06	2.85052e+06	1.95346e+06	1.03883e+07	1.59942e+06	2.48203e+06	1.6953e+07	2.07688e+07	1.44171e+07	2.2957e+06	1.71087e+06	2.71079e+06	1.18026e+06	1.97793e+06	1.96261e+06	1.9171e+06	2.20058e+06	1.30434e+06	1.53821e+06	2.4253e+06	2.45334e+06
Com_28233_neg	Cetirizine N-oxide	C21 H25 Cl N2 O4	404.155	2.89	403.147	Invalid mass	No results	No results	3.94854e+06	996287	2.9101e+07	1.88428e+06	3.4401e+06	3.61271e+06	1.34858e+06	274784	2.2906e+06	559810	4.79802e+06	1.41005e+06	635405	1.20585e+06	469541	1.53415e+07	1.19036e+06	3.56034e+06	2.06271e+06	1.1381e+06	489303	1.03763e+06	383487	554735	203947	198613	171117	1.48044e+06	210794	1.03399e+06	117452	384826	1.4777e+06	2.81094e+06	216928	176006	1.97271e+06	581466	114640	819191	746332
Com_26903_neg	4-Aminobenzoic acid	C7 H7 N O2	137.047	2.457	136.039	Invalid mass	Invalid mass	No results	3.32438e+06	6.49391e+06	1.27591e+07	2.95099e+06	1.12086e+07	3.86871e+06	2.15043e+06	1.2583e+07	4.10482e+06	1.74423e+07	7.02767e+06	2.0636e+06	6.36018e+06	3.67484e+06	7.46952e+06	5.96168e+06	9.64043e+06	2.98915e+06	1.54266e+07	9.47251e+06	1.12457e+07	6.59082e+06	4.75856e+07	3.7735e+06	2.72032e+06	3.90128e+06	2.5978e+06	6.6676e+06	3.29214e+06	4.67667e+06	4.33558e+06	4.48803e+06	4.58844e+06	6.75611e+06	2.38465e+06	5.73845e+06	2.80664e+06	2.24767e+06	922162	6.48935e+06	1.88519e+06
Com_47615_pos	N-(2-quinolinyl)-2,3-dihydro-1-benzofuran-6-carboxamide	C18 H14 N2 O2	290.106	6.338	291.113	Full match	No results	No results	1.98242e+06	3.16133e+06	8.19516e+06	2.25317e+06	2.59189e+06	1.85242e+06	2.6965e+06	1.90752e+06	3.34732e+06	4.22599e+06	2.26734e+06	2.10046e+06	3.93537e+06	1.95234e+06	3.12235e+06	2.8471e+06	2.74903e+06	1.78366e+06	2.14935e+06	1.26682e+06	2.56444e+06	1.95248e+06	3.90719e+06	1.94063e+06	3.96305e+06	3.71657e+06	2.58364e+06	2.48012e+06	1.57383e+06	9.38851e+06	3.91411e+06	6.37536e+06	9.11224e+06	4.68837e+06	4.00179e+06	2.64154e+06	3.19762e+06	3.20469e+06	3.31212e+06	2.79496e+06	4.09229e+06
Com_3392_pos	Glycine anhydride	C4 H6 N2 O2	114.044	1.79	115.051	Invalid mass	Invalid mass	No results	3.3223e+06	2.15032e+07	1.01648e+07	6.98244e+06	5.90336e+07	1.90979e+07	9.81638e+06	2.21067e+07	1.71171e+07	2.44369e+07	1.57337e+07	2.12126e+07	2.02211e+07	1.12068e+07	7.15852e+06	1.46241e+07	4.62814e+07	7.66844e+06	2.24897e+07	7.35791e+06	1.00411e+07	1.19989e+07	3.00491e+07	3.46579e+07	9.55858e+06	1.26701e+07	1.57956e+07	6.40322e+06	4.54431e+07	2.53968e+07	2.46039e+07	1.44521e+07	1.23566e+07	8.62262e+07	5.58981e+07	6.47059e+06	1.37267e+07	2.91961e+07	8.7488e+07	1.1727e+07	2.64397e+07
Com_4703_pos	indole-5,6-quinone	C8 H5 N O2	147.032	5.888	148.04	No results	No results	Full match	2.98275e+06	3.25106e+06	4.03738e+06	2.88568e+06	3.35398e+06	3.4688e+06	1.71711e+06	4.03405e+06	5.69448e+06	5.82113e+06	4.02197e+06	3.46915e+06	4.99729e+06	4.20137e+06	1.81591e+06	2.39717e+06	4.07003e+06	3.16158e+06	7.03372e+06	3.11357e+06	5.59004e+06	3.31503e+06	4.384e+06	1.58305e+06	4.86901e+06	5.43365e+06	4.02044e+06	7.04746e+06	2.27194e+06	3.74751e+06	9.25982e+06	5.25206e+06	1.27354e+07	5.22997e+06	6.42589e+06	3.34558e+06	9.81334e+06	8.97212e+06	2.70639e+06	2.23823e+06	5.05883e+06
Com_2545_pos	L-Aspartic acid	C4 H7 N O4	133.038	1.353	134.045	Full match	Full match	Full match	6.83627e+08	3.28929e+08	2.85528e+08	3.57209e+08	4.35432e+08	3.63264e+08	4.75243e+08	1.5003e+08	3.00951e+08	1.85922e+08	3.13703e+08	8.56196e+08	2.52925e+08	3.87411e+08	6.31991e+08	4.39982e+08	4.03619e+08	5.31892e+08	1.6644e+08	4.42976e+08	5.55299e+08	2.98091e+08	4.52927e+08	2.1059e+08	8.77047e+08	3.24761e+08	6.87276e+08	4.60486e+08	7.68079e+07	6.25291e+08	7.42117e+08	3.61201e+08	2.58006e+08	5.76546e+07	5.66854e+08	3.16074e+08	1.16733e+08	1.4448e+08	2.14876e+07	3.87092e+08	1.88063e+08
Com_755_pos	Nicotinic acid	C6 H5 N O2	123.033	1.959	124.04	Full match	Full match	Full match	2.88733e+09	5.32435e+09	1.35637e+09	2.35615e+09	4.26365e+09	2.58157e+09	3.68412e+09	2.57609e+09	5.14614e+09	4.95777e+09	3.70821e+09	4.12686e+09	6.65358e+09	2.87066e+09	1.35906e+09	5.61561e+09	1.3055e+09	3.7849e+09	4.13965e+09	2.96254e+09	1.76125e+09	5.57839e+09	4.48424e+09	2.18845e+09	2.33978e+09	5.58126e+09	1.2778e+09	3.17253e+09	8.20313e+08	1.78764e+09	1.84439e+09	2.71663e+09	1.5907e+09	3.4532e+09	7.53511e+08	1.51643e+09	1.16858e+09	8.81492e+08	1.43714e+09	2.09024e+09	2.95472e+09
Com_8274_pos	4-Coumaric acid	C9 H8 O3	164.048	5.66	165.055	Full match	Full match	Full match	6.65542e+07	8.15178e+07	5.93125e+07	7.1211e+07	9.37116e+07	8.31535e+07	1.16138e+08	9.26378e+07	1.09179e+08	1.23446e+08	9.61616e+07	1.16466e+08	7.61174e+07	8.39104e+07	9.89992e+07	5.69986e+07	9.64127e+07	1.0979e+08	1.43086e+08	5.62217e+07	1.74307e+08	8.0804e+07	1.73617e+08	1.14625e+08	1.88428e+08	2.39064e+08	3.89659e+07	8.60814e+07	4.37984e+07	1.28595e+08	1.89853e+08	1.30753e+08	6.83387e+07	1.19291e+08	2.53543e+08	2.12407e+08	2.36338e+08	1.32731e+08	1.17652e+08	9.97971e+07	1.70359e+08
Com_8688_pos	INH	C16 H26 N6 O5	191.095	2.866	192.102	Invalid mass	No results	No results	3.56443e+06	4.44404e+06	3.89139e+06	5.42554e+06	5.55192e+06	2.5899e+06	3.96065e+06	4.22175e+06	5.13565e+06	5.11366e+06	3.99962e+06	2.44321e+06	2.50847e+06	3.52742e+06	3.55869e+06	5.59904e+06	1.1332e+07	2.80082e+06	6.78796e+06	2.22351e+06	3.50068e+07	4.06268e+06	1.06649e+07	2.18915e+06	5.06876e+06	3.25628e+06	5.40238e+06	4.94954e+06	4.22345e+06	2.38592e+06	3.64259e+06	1.567e+06	3.15172e+06	7.12321e+06	3.14815e+06	1.65106e+06	6.58387e+06	3.45324e+06	1.72126e+06	4.85963e+06	3.53256e+06
Com_69849_pos	mesityl(piperidin-4-yl)methanone hydrochloride	C15 H21 N O	231.159	2.749	232.166	Invalid mass	No results	No results	244076	361106	452634	279563	358167	320121	314661	348365	316006	289471	356636	260746	337081	334398	236190	411512	282639	261499	290169	272863	313916	349507	581030	213349	854226	255794	505807	466347	203768	443381	292846	323953	420388	415911	5.27407e+06	372217	376115	239744	1.55774e+06	291515	301407
Com_22792_pos	D-Phenylalanine	C9 H11 N O2	165.079	2.113	166.087	No results	No results	Full match	1.92352e+07	1.80223e+07	1.46562e+07	6.4871e+06	1.71538e+07	1.34267e+07	1.12454e+07	7.07475e+06	1.20091e+07	1.68609e+07	9.94733e+06	4.68281e+06	8.18768e+06	9.23179e+06	8.95114e+06	6.1442e+07	1.13338e+07	8.85759e+07	5.25732e+06	5.98045e+06	1.07155e+07	1.46696e+07	1.04614e+07	4.12977e+06	6.71441e+06	5.57456e+06	1.02386e+07	8.56272e+06	3.81246e+07	8.32081e+06	7.9474e+06	7.54126e+06	9.04033e+06	1.08467e+07	1.50627e+07	6.0171e+06	7.69959e+06	1.19433e+07	3.18475e+06	2.08777e+07	7.73772e+06
Com_9480_pos	Kasugamycin	C14 H25 N3 O9	379.164	7.359	380.171	Invalid mass	No results	No results	4.95208e+06	3.16868e+07	2.17214e+06	6.36068e+06	2.20522e+06	3.27976e+08	4.00706e+06	7.98908e+06	5.63266e+06	1.21535e+08	3.03346e+06	2.73438e+06	6.84605e+06	4.07875e+06	2.77219e+06	3.75418e+06	2.96088e+06	1.4468e+07	3.53604e+06	7.15639e+06	2.63317e+06	6.09444e+06	1.80032e+07	4.01395e+06	1.2966e+07	2.46103e+06	1.61334e+07	1.1497e+07	6.0053e+06	2.79096e+06	2.88483e+06	2.74591e+06	2.87755e+06	2.068e+06	855212	1.93736e+06	2.85117e+06	3.23789e+06	1.37635e+07	3.88323e+06	2.59122e+06
Com_38504_neg	myricetin 3-O-beta-D-galactopyranoside	C21 H20 O13	480.086	2.907	479.079	Invalid mass	No results	No results	42005.7	137954	98583	64689.9	133489	55680.7	62305.8	48543.4	78290.8	72100	132708	69691.3	182808	61017.1	55887.1	75550.5	37192.9	92055.3	160258	57143.5	100805	93088	103039	49525.5	105518	57211.6	88843.2	103458	46664.8	278586	60989.7	82533.7	157103	308594	112645	60133.4	116834	1.55702e+06	881175	42010.7	65964.5
Com_28433_pos	4-Morpholinepropanesulfonic acid	C7 H15 N O4 S	209.069	3.158	210.077	Invalid mass	No results	No results	1.35069e+06	2.75805e+06	1.71857e+06	1.13082e+06	1.34977e+06	9.07954e+06	1.5471e+06	1.04195e+06	1.75567e+06	1.5912e+06	1.65842e+06	1.88621e+06	1.61932e+06	1.467e+06	1.65549e+06	5.31033e+06	1.61806e+06	2.75877e+06	1.64844e+06	1.47189e+06	2.08332e+06	1.73909e+06	2.00837e+06	1.13297e+06	2.08313e+06	1.78146e+06	1.33359e+06	1.57756e+06	1.26794e+06	1.00124e+06	1.57163e+06	1.27518e+06	1.15147e+06	1.46887e+06	1.91692e+06	989820	1.87939e+06	1.28169e+06	920106	1.60926e+06	1.58737e+06
Com_13308_neg	N-Acetylphenylalanine	C11 H13 N O3	207.088	5.519	206.081	No results	Invalid mass	No results	6.67189e+06	7.91205e+07	7.19147e+06	849139	1.12839e+06	3.02342e+07	242871	369300	3.27754e+06	2.25134e+06	887276	836744	1.29259e+07	661284	1.8803e+06	9.97072e+06	1.1165e+06	4.08983e+07	4.09317e+06	376667	2.78003e+06	734941	4.13683e+07	2.18263e+07	1.61906e+06	1.35642e+07	3.24711e+06	599791	1.55916e+06	2.51595e+07	813121	289199	5.09805e+06	3.7408e+06	1.00382e+06	529536	1.59158e+06	1.40575e+06	252145	484543	1.3715e+07
Com_27739_pos	(2,6-dimethylmorpholino)(1-methyl-5-nitro-1H-pyrazol-4-yl)methanone	C11 H16 N4 O4	250.107	2.421	251.115	Invalid mass	No results	No results	5.83514e+06	1.11229e+07	2.51878e+07	3.47071e+06	3.27558e+06	3.20718e+06	6.26872e+06	1.3269e+06	7.73748e+06	4.78494e+06	1.88184e+06	1.61769e+06	3.19723e+06	3.08663e+06	5.46173e+06	4.87959e+07	5.88964e+07	2.12804e+06	4.77742e+06	2.12887e+06	4.78712e+06	3.65341e+06	5.6601e+06	2.20478e+06	3.599e+06	2.98031e+06	2.57007e+06	4.2149e+06	1.74399e+06	2.62502e+06	1.46427e+06	2.36077e+06	671664	3.40647e+06	2.68447e+06	1.26398e+06	4.21597e+06	2.60276e+06	917142	1.03455e+07	3.39017e+06
Com_2502_neg	Ala-Leu	C9 H18 N2 O3	202.131	5.313	201.124	No results	Full match	Full match	1.54365e+07	8.18075e+06	2.45877e+07	3.04184e+07	6.14462e+07	5.49384e+07	2.79846e+07	9.26825e+07	1.42941e+07	1.22163e+07	5.12863e+07	6.17455e+07	1.04749e+07	2.06192e+07	2.43139e+07	1.22289e+07	1.67342e+06	5.13948e+07	7.95159e+07	7.71449e+07	2.26953e+06	2.46911e+07	1.84732e+07	6.92815e+07	1.6377e+07	3.43896e+07	2.92749e+07	4.11487e+07	2.6197e+07	2.22662e+07	7.14653e+07	4.84908e+07	2.58262e+07	1.89138e+08	1.10725e+08	3.03415e+07	6.52246e+07	1.68269e+07	2.08133e+08	1.05258e+07	1.22782e+07
Com_4311_pos	2-chloro-6-(3,5-dimethyl-1H-pyrazol-1-yl)benzonitrile	C12 H10 Cl N3	231.057	2.133	232.064	Full match	No results	No results	2.17992e+06	3.50458e+06	3.27481e+06	975614	1.00355e+06	1.44448e+07	945771	634732	1.48402e+06	6.95005e+06	1.60194e+06	2.65516e+06	1.37363e+06	3.492e+07	689994	5.13889e+07	4.04443e+06	4.57325e+07	848727	706886	815819	893084	1.13627e+06	962252	1.45593e+06	1.37591e+06	858870	1.10405e+06	770520	790819	2.01727e+06	1.30181e+06	1.40125e+06	971132	1.15728e+06	579611	1.30243e+06	2.91111e+06	676251	1.00224e+06	1.41289e+06
Com_39508_neg	LPA 16:0	C19 H39 O7 P	410.244	8.954	409.236	No results	Full match	Full match	294390	789966	787904	297744	430300	253830	364174	219827	306467	366712	589762	352641	1.01948e+06	208915	434102	284020	433923	685937	558611	230972	767253	428857	804374	253505	254025	2.67125e+06	454891	451324	214495	304187	467112	669555	854356	2.59205e+06	497035	584740	551259	480951	290507	331852	4.69312e+06
Com_12374_pos	3-Methylhistidine	C7 H11 N3 O2	169.086	1.345	170.093	Full match	Full match	Full match	1.94237e+07	8.97646e+06	1.08427e+07	5.69717e+07	1.59466e+08	8.68073e+07	1.26424e+07	3.19449e+07	2.7769e+07	7.68114e+06	1.89237e+07	1.09479e+07	7.48122e+06	3.98095e+07	6.71263e+06	3.08846e+07	5.14461e+07	2.09482e+07	1.07675e+08	1.61946e+07	7.36482e+06	5.20781e+06	3.48778e+07	1.28802e+08	4.82319e+06	6.07731e+07	8.31182e+07	1.27406e+07	1.05719e+07	9.85701e+07	4.4874e+06	1.56579e+07	1.1765e+07	1.39225e+07	6.70426e+06	7.26106e+06	1.17979e+07	7.60908e+06	9.87827e+06	9.65106e+07	4.4336e+06
Com_21024_pos	NNK	C14 H26 N6 O6	374.193	1.448	375.2	Full match	No results	No results	1.65578e+07	1.27855e+07	6.17072e+07	2.16317e+07	2.01477e+07	1.91303e+07	2.14225e+07	2.45967e+07	2.53157e+07	2.69111e+07	1.80569e+07	2.41702e+07	1.19896e+07	1.93889e+07	2.00523e+07	3.94925e+07	2.04693e+07	1.74333e+07	2.30012e+07	1.17748e+07	1.77977e+07	3.44382e+07	9.4267e+06	2.27978e+07	1.36071e+07	2.04002e+07	7.69483e+06	2.81547e+07	1.01123e+07	1.40616e+07	3.70388e+07	2.34927e+07	1.55198e+07	3.83804e+07	2.99683e+07	7.10167e+07	3.4875e+07	1.55494e+07	1.91221e+07	1.97386e+07	1.60397e+07
Com_4382_pos	4-Hydroxyisoleucine	C6 H13 N O3	147.089	1.462	148.097	No results	No results	Full match	6.14846e+08	9.48942e+07	1.32708e+08	3.91882e+07	7.98955e+07	8.80053e+07	1.56488e+08	3.63317e+07	5.60103e+08	1.14511e+08	4.61661e+08	1.07227e+08	8.01443e+07	1.06033e+08	3.39148e+08	2.0486e+08	1.16667e+08	5.00349e+07	5.54474e+07	8.82773e+07	8.40807e+07	2.3032e+08	7.88543e+07	9.17526e+07	6.61904e+07	8.32394e+07	6.00055e+07	9.83549e+07	2.64838e+07	2.82976e+07	8.33684e+07	5.16924e+07	4.15544e+07	1.23994e+08	9.45486e+07	4.10072e+07	5.35907e+07	8.59024e+07	8.03871e+07	1.3195e+08	4.9851e+07
Com_9487_neg	Milbemectin A3	C31 H44 O7	528.312	8.875	527.304	Invalid mass	No results	No results	2.30691e+07	8.12115e+06	6.03404e+06	4.70694e+07	2.70877e+07	2.38833e+07	2.41172e+07	2.66695e+07	2.79342e+07	5.46321e+07	1.69116e+07	1.22395e+07	4.94978e+07	2.16624e+07	8.43418e+07	3.17736e+07	2.1698e+07	1.50232e+07	2.9041e+07	3.47744e+07	1.08744e+07	5.7829e+07	2.44754e+07	5.50046e+07	1.43137e+07	5.09484e+07	1.89334e+07	1.57104e+07	1.4868e+07	1.21161e+07	3.36617e+07	1.88232e+07	1.5925e+07	9.28213e+06	4.69761e+06	1.22456e+07	9.95191e+06	2.75327e+07	2.42041e+07	2.71912e+07	4.28801e+07
Com_26345_pos	1-allyl-9,9,9a-trimethyl-9,9a-dihydro-1H-imidazo[1,2-a]indol-2(3H)-one	C16 H20 N2 O	256.158	6.296	257.166	Full match	No results	No results	1.80562e+06	4.81427e+06	5.1408e+06	1.30061e+06	6.72877e+06	1.40198e+06	1.69018e+06	1.25963e+06	2.5238e+06	5.36759e+06	1.57125e+06	3.77838e+06	3.92056e+06	1.02871e+06	2.36061e+06	2.44958e+06	3.16644e+06	1.93977e+06	1.66718e+06	783350	3.64782e+06	1.17183e+06	2.64387e+06	1.55795e+06	2.49984e+06	1.99897e+06	2.13763e+06	3.45316e+06	1.02254e+06	2.14862e+06	2.49595e+06	2.39696e+06	9.23204e+06	1.64069e+06	4.93103e+06	5.4897e+06	3.46676e+06	2.5828e+07	2.06711e+06	6.45342e+06	8.14577e+06
Com_39726_pos	N'-{[(2-ethoxyanilino)carbonyl]oxy}-2-(1-naphthyl)ethanimidamide	C21 H21 N3 O3	385.143	4.905	386.151	Invalid mass	No results	No results	5.05193e+06	430016	774390	5.48107e+06	5.76295e+06	1.19296e+07	5.33437e+06	789805	8.34831e+06	3.41524e+06	1.14878e+07	363208	981022	4.3681e+06	1.36294e+06	2.52775e+06	6.15019e+06	1.97926e+06	3.96942e+06	3.54515e+06	2.04701e+06	7.34908e+06	381294	2.9895e+06	1.15697e+06	1.17785e+06	1.00453e+06	4.56779e+06	2.98975e+06	1.91904e+06	327949	2.68332e+06	464795	3.88939e+06	852847	1.12917e+06	1.19955e+06	2.13779e+06	474300	3.7378e+06	1.13914e+06
Com_26374_pos	N-benzyl-N-methyl-N'-phenylurea	C15 H16 N2 O	240.123	1.421	241.13	Invalid mass	No match	No match	2.04235e+07	1.84893e+07	2.4737e+07	1.89697e+07	3.00008e+07	5.51737e+07	1.76087e+07	1.66966e+07	2.72697e+07	1.93882e+07	1.27381e+07	1.12248e+07	1.60062e+07	1.38661e+07	1.63569e+07	2.17235e+07	4.38994e+07	1.26186e+07	4.35099e+07	1.01096e+07	2.17207e+07	1.89071e+07	5.68757e+07	3.2548e+07	1.12369e+07	1.69851e+07	2.07445e+07	3.86167e+07	1.10412e+07	8.43886e+06	7.64703e+06	1.81463e+07	1.08067e+07	1.45113e+07	3.42222e+07	1.04599e+07	2.82298e+07	2.0257e+07	6.36938e+06	3.62368e+07	1.48013e+07
Com_5612_pos	Hypoglycin A	C7 H11 N O2	141.08	1.393	142.087	Full match	No results	No results	1.67557e+07	1.20709e+08	9.16523e+07	1.33868e+07	1.97548e+07	1.10283e+08	2.04392e+07	3.27096e+07	2.21851e+07	2.2191e+07	2.36877e+07	1.69988e+07	7.56111e+07	1.26969e+07	1.67295e+07	2.24016e+07	1.70625e+07	1.82221e+07	1.61423e+07	2.04218e+07	3.92824e+07	7.3094e+08	4.48491e+07	1.03307e+07	1.1422e+08	1.4756e+07	2.43669e+07	2.16406e+07	2.61148e+07	1.70101e+07	1.03002e+08	1.8947e+08	7.42311e+07	1.48368e+08	1.53517e+08	2.85049e+08	1.10062e+08	4.35597e+08	5.85179e+07	2.99673e+08	3.76301e+07
Com_1263_pos	DL-Carnitine	C7 H15 N O3	161.106	1.41	162.113	Full match	Full match	Full match	1.86058e+09	6.07594e+08	5.31525e+08	2.88329e+08	2.43589e+08	4.26117e+08	1.26738e+08	2.96484e+08	3.6979e+08	1.94171e+08	2.50702e+08	7.51914e+08	9.02089e+07	3.36486e+08	3.52938e+08	8.15345e+08	1.16117e+09	1.28425e+08	3.48942e+08	2.81097e+08	9.6284e+07	5.82568e+07	6.04331e+08	1.80614e+08	2.39897e+09	1.69168e+09	3.40293e+09	5.5482e+08	2.29926e+08	2.62512e+09	4.39242e+08	8.54558e+07	1.41329e+08	8.86762e+07	1.06572e+09	3.00377e+08	5.06184e+07	2.25562e+08	1.79358e+08	4.85335e+08	2.055e+08
Com_9090_pos	Nicotinuric Acid	C8 H8 N2 O3	180.054	1.406	181.061	No results	No results	Full match	6.0624e+06	4.38722e+06	1.01867e+07	4.99949e+06	7.85859e+06	5.61404e+06	3.14536e+06	1.37752e+07	1.13625e+07	6.58299e+06	6.10946e+06	3.74399e+06	8.27032e+06	6.64119e+06	5.66209e+06	9.68301e+06	8.0483e+06	4.78215e+06	4.29474e+06	3.72122e+06	9.10789e+06	4.63073e+07	7.9092e+06	3.5806e+06	6.61951e+06	2.66132e+06	1.71766e+07	4.62219e+06	7.10304e+06	3.4759e+06	3.70408e+06	5.2933e+06	3.91995e+06	1.09973e+07	3.65527e+06	5.66738e+06	5.22831e+06	1.07326e+07	3.50471e+06	8.35632e+06	4.74189e+06
Com_70149_pos	5-methoxy-2-phenyl-4H-chromen-4-one	C16 H12 O3	290.032	2.683	291.04	Invalid mass	No results	No results	116287	167762	222280	157995	171808	146692	163995	565882	234805	145568	153145	136091	161145	142394	112608	199503	137281	126452	135786	124810	150687	179445	241081	95410.9	338729	112260	205436	192019	119337	185292	152254	156488	420174	405968	856730	369368	180317	127003	113493	216702	150108
Com_11488_pos	2-Hydroxy-6-Aminopurine	C5 H5 N5 O	151.05	1.533	152.057	No results	No results	Full match	1.93723e+07	8.73962e+06	1.43524e+07	8.90289e+07	1.65519e+07	3.08624e+07	8.93791e+07	3.91527e+07	1.28208e+07	3.64979e+07	1.86514e+07	5.59388e+07	2.47268e+07	7.08287e+07	3.71073e+07	6.11751e+07	4.01872e+06	1.09531e+08	3.78241e+07	4.48771e+07	5.31255e+07	8.72964e+06	2.48513e+07	5.32568e+07	1.11881e+08	1.16257e+08	1.24205e+07	1.30203e+08	7.20258e+07	2.49521e+07	1.07012e+08	1.35742e+07	998454	2.33364e+07	2.17935e+06	1.01068e+07	2.54389e+07	3.6724e+07	8.74373e+06	1.4592e+07	1.32391e+07
Com_246_pos	L-Glutamic acid	C5 H9 N O4	147.054	1.389	148.061	Full match	Full match	Full match	7.42232e+09	1.77818e+10	6.73992e+09	5.02133e+09	6.92351e+09	2.141e+09	1.01913e+10	5.29803e+09	1.14818e+10	9.38154e+09	6.22449e+09	1.52814e+10	1.3553e+10	6.49486e+09	1.13378e+10	1.05814e+10	1.01019e+10	1.03039e+10	1.07959e+09	8.76317e+09	1.44731e+10	7.34432e+09	1.48622e+10	3.71696e+09	1.38914e+10	4.35247e+09	3.82271e+09	6.17896e+09	7.82258e+09	7.25833e+09	7.07179e+09	7.41287e+09	7.31775e+09	1.96124e+09	8.52921e+09	6.64606e+09	7.53714e+09	4.06154e+09	8.44346e+08	8.27523e+09	9.23286e+09
Com_10700_neg	N-Glycolylneuraminic acid	C11 H19 N O10	325.101	1.457	324.094	Full match	No results	No results	2.73477e+07	1.91362e+07	8.41335e+06	3.60836e+07	1.20364e+07	5.07053e+07	1.50308e+07	4.0038e+07	3.11631e+07	1.31912e+07	1.00443e+07	1.75005e+07	1.72341e+07	1.08547e+07	7.3418e+06	2.01519e+07	5.83437e+06	1.68715e+07	1.82936e+07	2.24541e+07	1.67915e+07	8.97355e+06	3.26507e+07	7.29109e+06	8.28839e+06	2.10836e+07	9.87506e+07	1.12136e+07	3.81141e+07	1.8655e+07	9.33775e+06	9.08636e+06	6.52224e+06	1.64571e+07	6.48229e+06	1.24429e+07	1.13119e+07	1.10134e+07	7.59331e+06	6.87576e+06	5.40893e+06
Com_9657_pos	1-[4-(dimethylamino)phenyl]-4-phenyldihydro-2,6(1H,3H)-pyridinedione	C19 H20 N2 O2	308.153	6.477	309.16	Full match	No results	No results	9.14567e+06	2.77107e+06	4.18613e+06	8.02789e+06	1.8276e+07	9.59685e+06	1.0385e+07	3.17307e+06	3.72178e+06	1.45067e+07	5.3087e+06	1.39984e+06	4.85774e+06	1.97975e+07	5.82293e+06	7.17541e+06	1.13988e+07	2.70586e+06	1.60171e+06	3.00776e+06	2.47417e+06	2.45638e+06	3.04743e+06	7.30899e+06	4.8013e+06	2.49217e+06	2.33858e+06	3.17913e+06	1.74202e+06	3.80873e+06	1.49163e+07	1.19779e+07	6.36777e+06	6.63384e+06	1.17191e+07	1.07755e+07	3.1607e+07	1.09576e+07	2.02222e+07	1.30453e+07	5.70308e+06
Com_17636_pos	Ureidosuccinic acid	C5 H8 N2 O5	176.044	1.549	159.041	No results	No results	Full match	2.72173e+07	2.10765e+07	3.82887e+07	5.4468e+06	1.12158e+07	7.82192e+06	2.39638e+07	2.55533e+07	7.49104e+06	1.44439e+07	9.44839e+06	6.45842e+06	7.10468e+06	1.60292e+07	2.07335e+07	1.27724e+07	5.24143e+07	6.34623e+06	9.26994e+06	1.09566e+07	5.649e+07	7.48523e+06	1.26044e+07	6.2767e+06	3.88832e+06	1.436e+07	9.11583e+06	6.52533e+06	8.52784e+06	1.51386e+07	9.23446e+06	1.49482e+07	1.07931e+07	5.76239e+06	4.80357e+06	2.17588e+06	2.0818e+06	4.68397e+06	3.85589e+06	1.62334e+07	4.32701e+06
Com_7182_neg	3-(2-thienyl)-1,2,4-oxadiazole-5-carbohydrazide	C7 H6 N4 O2 S	210.019	1.859	209.012	Invalid mass	No results	No results	3.58867e+07	2.07108e+07	2.66586e+07	1.99478e+06	1.12398e+08	1.30461e+06	4.19806e+07	4.0607e+06	3.25677e+06	6.90675e+06	5.27622e+06	2.72961e+06	2.06316e+07	1.01904e+06	1.71793e+06	5.87487e+07	3.34918e+07	5.00569e+06	1.23371e+07	319497	3.39324e+07	1.95048e+06	1.01876e+07	1.33368e+06	7.11896e+06	4.84701e+06	5.9841e+06	2.11529e+06	2.27089e+06	1.57845e+06	1.42449e+06	5.32344e+06	1.59517e+06	1.1335e+07	1.31449e+06	1.27636e+06	2.06397e+06	3.67828e+06	923214	1.07629e+07	2.12808e+06
Com_3711_pos	5-Hydroxylysine	C6 H14 N2 O3	162.101	1.251	163.108	Full match	Full match	Full match	4.32664e+06	2.97226e+06	3.53266e+06	2.44592e+08	5.15838e+06	5.85556e+07	3.69792e+07	6.7748e+07	4.02886e+06	6.95171e+07	4.72601e+06	3.09397e+07	4.06234e+06	1.0858e+07	2.64919e+08	3.43833e+06	3.33224e+07	1.40373e+07	2.67235e+07	1.41591e+06	2.43734e+06	1.24729e+07	2.85902e+06	1.57241e+06	5.38825e+06	2.0043e+06	1.63761e+07	8.82031e+07	9.3566e+06	4.08145e+08	1.91613e+06	7.30672e+06	3.41325e+06	4.82275e+06	3.6085e+06	1.58586e+06	3.10359e+07	2.28513e+06	1.21065e+06	3.40427e+06	2.16134e+06
Com_32593_neg	5-S-cysteinyldopa	C12 H16 N2 O6 S	316.073	5.064	315.066	No results	No results	Full match	2.2124e+06	433658	3.66658e+06	5.01172e+06	2.57572e+06	4.7864e+06	5.68759e+06	624947	3.25972e+06	1.6787e+06	9.40654e+06	1.52817e+06	1.20167e+06	3.29448e+06	952487	1.23276e+06	920188	1.50311e+06	1.82445e+06	327629	346386	637699	3.62524e+06	2.52814e+06	629582	298760	497307	3.71934e+06	2.90434e+06	1.68224e+06	1.17754e+06	1.36282e+06	571730	2.57655e+06	1.22139e+06	504285	305240	395860	1.03429e+06	628624	541334
Com_17959_pos	Tributyl citrate	C18 H32 O7	360.215	7.671	361.222	Full match	No results	No results	2.6341e+06	6.79974e+06	4.74858e+06	3.72656e+06	6.02074e+06	5.75645e+06	5.65175e+06	5.91872e+06	6.9372e+06	5.07048e+06	4.54111e+06	3.82578e+06	6.91431e+06	4.34051e+06	4.08308e+06	7.20127e+06	6.27083e+06	8.26431e+06	4.19324e+06	6.79627e+06	6.70096e+06	7.24285e+06	5.7279e+06	5.57701e+06	6.22251e+06	3.9565e+06	4.60591e+06	5.91255e+06	2.8227e+06	4.23375e+06	4.80316e+06	5.28475e+06	1.06296e+07	7.91086e+06	7.99737e+06	5.06541e+06	8.21295e+06	2.78329e+07	5.22744e+06	6.29514e+06	5.69288e+06
Com_7377_pos	Cholecalciferol	C27 H44 O	384.34	9.45	385.347	Full match	No results	No results	5.4598e+07	1.09128e+08	1.18673e+08	7.41299e+07	7.85787e+07	9.5757e+07	5.36105e+07	6.52763e+07	6.03319e+07	3.68472e+07	1.08569e+08	3.55621e+07	9.94772e+07	2.51686e+07	6.13168e+07	8.80013e+06	3.09868e+07	4.88688e+07	5.59197e+07	2.26407e+08	4.80089e+07	1.43056e+07	2.85527e+07	1.45863e+08	3.63347e+07	2.56576e+07	9.54643e+06	8.10615e+07	4.95861e+07	5.77982e+07	5.11868e+07	6.32277e+07	2.49419e+07	1.66309e+07	1.34639e+08	4.1185e+07	5.9269e+07	4.86896e+07	1.47967e+08	1.15831e+07	4.06067e+07
Com_34204_pos	2-{(3S)-1-[4-(Trifluoromethyl)benzyl]-3-pyrrolidinyl}-1H-benzimidazole	C19 H18 F3 N3	345.144	4.976	346.151	Full match	No results	No results	2.4237e+06	1.706e+06	2.76827e+06	2.42101e+07	2.46866e+07	6.75275e+06	2.89831e+06	1.75768e+06	5.52132e+06	1.14825e+06	2.34061e+06	2.14329e+06	2.68449e+06	5.14148e+06	930414	5.57228e+06	2.28234e+06	2.77194e+06	8.39806e+06	953015	1.56603e+06	2.49427e+06	3.19151e+06	1.98203e+06	1.0954e+06	609380	7.91739e+06	2.41713e+06	838935	1.3876e+06	590427	1.62162e+06	578496	3.16404e+06	581779	2.26527e+06	2.3977e+06	1.48856e+06	798437	3.81301e+06	334838
Com_4727_neg	8-Isoprostaglandin F1β	C20 H36 O5	338.246	7.253	337.238	Invalid mass	No results	No results	5.1989e+07	4.98168e+07	4.35407e+07	1.07291e+08	1.79531e+07	1.95528e+07	7.20196e+07	1.146e+07	3.13086e+07	3.42623e+08	4.09675e+07	5.61487e+06	4.9292e+07	1.42352e+08	5.31945e+07	2.91505e+07	2.54323e+07	8.06238e+07	2.921e+07	6.04883e+06	3.23228e+07	1.57979e+07	3.81956e+07	1.44929e+07	2.29121e+07	1.44038e+07	7.51622e+07	1.84874e+08	9.26727e+06	5.95657e+07	1.50788e+07	2.25196e+07	1.53695e+07	5.10034e+07	1.76599e+07	1.49396e+07	2.36431e+07	4.04543e+07	2.68154e+07	2.71242e+07	2.34382e+07
Com_68298_pos	7-(1H-pyrrol-1-yl)-5H-chromeno[2,3-b]pyridin-5-one	C16 H10 N2 O2	262.073	1.316	263.08	Full match	No results	No results	341507	560035	614139	236226	329547	308361	540992	430567	268627	244062	374280	379045	1.33201e+06	230321	404485	406555	243190	322757	274368	437609	344969	369833	690853	204214	562973	290877	398910	536136	401897	311671	283207	776883	577548	1.84995e+06	541644	357080	557143	1.90465e+06	250349	1.13517e+06	334785
Com_7512_pos	delta-Tocopherol	C27 H46 O2	402.35	9.443	403.358	No results	No results	Full match	5.43324e+07	1.07931e+08	1.17242e+08	7.38107e+07	7.67878e+07	9.35808e+07	5.2789e+07	6.21763e+07	5.79399e+07	3.56964e+07	1.08824e+08	3.46897e+07	9.3571e+07	2.45691e+07	6.2255e+07	1.00805e+07	3.40031e+07	4.66944e+07	5.36351e+07	2.28549e+08	4.07734e+07	1.39878e+07	2.7539e+07	1.43352e+08	3.6638e+07	2.54038e+07	1.00454e+07	7.94122e+07	4.84493e+07	5.34074e+07	5.18915e+07	6.24158e+07	2.63122e+07	1.74881e+07	1.31575e+08	4.08358e+07	5.62158e+07	4.61191e+07	1.45018e+08	1.47707e+07	3.93921e+07
Com_18578_neg	N1-(2-methyl-3-nitrophenyl)cyclohexane-1-carboxamide	C14 H18 N2 O3	262.134	5.525	261.127	Invalid mass	No results	No results	216762	989155	448773	417810	1.7631e+06	481185	379485	655622	827697	250894	2.26998e+07	1.30741e+06	398813	292302	413080	254507	352008	325538	8.08469e+06	5.43686e+06	444627	563473	415833	4.61069e+06	433817	327323	473154	337968	330709	401543	331446	451872	525849	1.48335e+07	1.44361e+07	184239	361367	363260	1.03459e+07	501460	239432
Com_23639_neg	7-hydroxy-3-phenyl-4H-chromen-4-one	C15 H10 O3	238.063	6.297	237.056	Full match	Full match	No results	1.75617e+06	2.03514e+06	1.55579e+06	848599	1.21032e+06	1.54636e+06	663140	654554	1.10294e+06	1.05612e+06	751321	1.08649e+06	1.11073e+06	759878	1.49614e+06	766384	1.06646e+06	829760	1.02671e+06	1.19347e+06	1.31524e+06	1.52156e+06	1.99303e+06	1.62259e+06	707778	818149	1.95453e+06	782778	2.96164e+06	1.67465e+06	835305	1.20245e+06	3.27117e+06	1.36512e+06	1.81599e+06	722178	3.39791e+06	1.14971e+06	2.3813e+06	1.37039e+06	1.59497e+06
Com_63284_pos	1-[4-mercapto-2-(2-methoxyphenyl)-6-methylpyrimidin-5-yl]ethan-1-one	C14 H14 N2 O2 S	274.075	4.896	275.082	Invalid mass	No results	No results	1.07925e+06	806985	3.24947e+06	1.19721e+06	3.51237e+06	1.18191e+06	873511	1.22189e+06	1.80362e+06	2.57427e+06	916235	1.46003e+06	1.57729e+06	710855	1.83625e+06	1.20847e+06	1.65163e+06	1.42434e+06	859318	425888	1.78068e+06	1.31135e+06	4.34777e+06	1.59419e+06	1.48186e+06	2.24589e+06	1.80256e+07	1.41931e+06	764376	1.23112e+06	1.98136e+06	774149	865635	824876	2.83364e+06	942246	2.06413e+06	1.56634e+06	842182	2.50471e+06	1.29312e+06
Com_38572_pos	Uridine 5'-diphospho-D-glucose	C15 H24 N2 O17 P2	566.054	1.378	567.061	No results	No results	Full match	1.36161e+06	1.85417e+06	1.14678e+06	2.6249e+06	1.1262e+06	949382	1.34192e+06	3.86748e+06	1.36306e+06	1.13958e+06	1.08967e+06	1.59731e+06	1.32941e+06	927058	1.56865e+06	1.48238e+06	1.19506e+06	1.24678e+06	692108	9.94794e+06	2.02189e+06	1.78841e+06	2.06115e+06	671297	1.16096e+07	914610	1.0394e+06	1.95979e+06	1.25628e+06	1.19905e+06	1.03154e+06	1.03546e+06	1.67238e+06	687210	1.55946e+06	1.11913e+06	1.09871e+06	1.14162e+06	514307	1.18006e+06	1.20305e+06
Com_44741_pos	3,3,5-trimethyl-3H,11H-pyrano[3,2-a]carbazole	C18 H17 N O	263.128	1.949	264.135	Invalid mass	No results	No results	2.07123e+06	4.39674e+06	4.07836e+06	4.18431e+06	1.20516e+07	2.03295e+06	2.96663e+06	1.75355e+06	2.87268e+06	2.7083e+06	3.97214e+06	2.03496e+06	2.91579e+06	1.95918e+06	1.52131e+06	9.62212e+06	2.96335e+06	2.52589e+06	2.45476e+06	1.53212e+06	2.23239e+06	2.42289e+06	2.43283e+06	1.7078e+06	1.99191e+06	3.09111e+06	2.37704e+06	2.8111e+06	1.69825e+07	1.69369e+06	2.13071e+06	2.52707e+06	2.4585e+06	2.4633e+06	1.7922e+06	1.58609e+06	2.74059e+06	2.54672e+06	1.87896e+06	3.02046e+06	3.05537e+06
Com_68311_pos	6-phenyl-3,4-dihydro-1H-2,5-benzoxazocin-1-one	C16 H13 N O2	251.091	2.102	252.099	Invalid mass	No results	No results	3.73593e+06	3.88328e+06	2.50397e+06	7.15558e+06	4.96218e+06	2.48142e+06	4.84028e+06	1.44196e+06	3.74212e+06	4.53848e+06	4.26895e+06	1.09789e+06	4.05574e+06	3.0888e+06	1.33688e+06	4.81391e+06	3.90783e+06	1.84159e+06	1.42302e+06	709390	3.13769e+06	1.1605e+06	1.76683e+06	1.59309e+06	1.18883e+06	1.19924e+06	1.14876e+06	5.2896e+06	2.06806e+06	1.24453e+06	911880	1.47085e+06	1.43005e+06	1.99616e+06	1.28867e+06	1.16316e+06	1.30705e+06	1.95828e+06	678647	2.14956e+06	2.38533e+06
Com_46266_pos	Mazindol-d4	C16 H9 [2]H4 Cl N2 O	288.097	1.616	289.104	Full match	No results	No results	5.07823e+06	8.94333e+06	7.75005e+06	5.57549e+06	7.62851e+06	2.97809e+06	3.30313e+06	2.23204e+06	8.09461e+06	7.80404e+06	3.57781e+06	3.99307e+06	6.479e+06	2.92755e+06	3.76385e+06	1.20902e+07	5.95828e+06	3.03427e+06	3.22243e+06	2.10625e+06	2.05061e+07	9.36899e+06	4.63702e+06	1.36308e+06	3.09495e+06	4.15169e+06	2.76985e+06	4.01225e+06	1.74992e+06	3.3831e+06	2.15799e+06	4.26864e+06	1.06562e+06	9.74355e+06	6.12523e+06	2.76523e+06	2.07592e+06	5.03957e+06	1.54674e+06	4.57365e+06	3.10967e+06
Com_34696_pos	Propionylcarnitine	C10 H19 N O4	217.132	3.402	218.139	Full match	Full match	Full match	915127	969988	3.54977e+06	582286	545415	5.72764e+06	925863	1.20668e+06	664593	644022	680526	1.06466e+06	592088	555822	991786	789974	802730	646672	512543	959845	923180	678443	612651	352455	2.17865e+06	735027	1.89252e+07	530534	1.55837e+07	1.42441e+06	958351	662139	429432	577428	1.30894e+06	470082	868800	338440	649063	830742	757195
Com_8849_pos	2'-Deoxyguanosine	C10 H13 N5 O4	267.098	3.807	268.105	Full match	Full match	Full match	3.24926e+07	8.74596e+06	8.71406e+06	8.9132e+07	3.00019e+07	8.00001e+07	6.07082e+07	1.04604e+07	2.8075e+07	3.04636e+07	3.80846e+07	8.43998e+07	5.96895e+07	4.04083e+07	2.20192e+08	6.27301e+07	1.97764e+07	5.95833e+07	5.25535e+07	7.88769e+07	7.54714e+07	7.24953e+07	1.23279e+07	7.28327e+07	4.16523e+08	6.12246e+07	1.27614e+07	2.05095e+08	5.8029e+07	2.09548e+07	1.98621e+07	2.9022e+07	2.76544e+06	6.9188e+07	2.34669e+07	1.13616e+07	2.9134e+07	4.00771e+07	1.76593e+07	1.23304e+07	1.40354e+07
Com_35347_pos	ethyl 3-hydroxy-4,6-dimethoxy-2-oxoindoline-3-carboxylate	C13 H15 N O6	281.091	3.784	282.098	Full match	No results	No results	675040	1.41919e+06	1.1573e+06	423258	683913	4.51674e+06	581402	340788	490247	596873	530401	254156	1.13941e+06	986228	308567	1.72178e+07	1.64054e+06	687571	268776	277638	507151	564557	457047	200877	462145	250937	342006	343957	339297	256905	277123	250644	432160	584843	512932	307075	367526	852678	208695	841372	338937
Com_55531_pos	4-(3-Methyl-5-oxo-4,5-dihydro-1H-pyrazol-1-yl)benzenesulfonic acid	C10 H10 N2 O4 S	254.039	3.081	255.046	Invalid mass	No results	No results	290485	492943	510420	283372	348777	297435	374401	6.23319e+06	305128	409330	378975	572944	341036	233367	588196	398389	409116	281837	311151	578171	362631	332236	434776	211966	518682	328644	914319	278406	364022	750124	598818	410480	429489	2.81169e+06	479024	269203	501353	245042	5.17092e+06	1.19315e+06	315938
Com_43481_pos	2-acetamido-3-(4-methoxyphenyl)propanoic acid	C12 H15 N O4	237.101	3.454	238.108	Full match	No results	Full match	1.44955e+07	2.33051e+06	1.93582e+06	638600	1.58261e+06	657174	1.69596e+06	411447	1.08297e+07	838971	803781	1.01153e+06	848262	1.68053e+06	910239	3.83945e+06	1.93884e+06	3.31212e+06	2.36383e+06	863808	1.42401e+06	1.16612e+06	1.13049e+06	858011	1.2433e+06	824649	927226	825507	921901	636181	862463	1.7951e+06	1.13798e+06	712448	1.23942e+06	622937	1.08792e+06	881828	687410	2.46026e+06	945708
Com_1528_pos	TNH	C14 H22 N6 O6	185.081	1.669	186.088	Invalid mass	No results	No results	1.99034e+09	4.51967e+08	1.38162e+09	4.87435e+08	7.25233e+08	7.91615e+08	1.79232e+08	5.81189e+07	1.72854e+09	1.40929e+09	2.07869e+08	8.99986e+07	3.48603e+08	4.53127e+08	1.04334e+08	1.0031e+09	8.48718e+08	1.38461e+08	4.01241e+08	2.7592e+07	6.78213e+08	9.5925e+07	1.18905e+08	2.59168e+08	6.18145e+07	2.75565e+08	8.35885e+07	9.46434e+08	1.16314e+08	1.57052e+08	9.00211e+07	1.65765e+08	1.68532e+08	3.20383e+08	8.8052e+07	3.35615e+07	1.97345e+08	4.94378e+08	1.83487e+07	7.0506e+08	5.91769e+08
Com_59661_pos	Ergocalciferol	C28 H44 O	396.34	9.717	397.347	Full match	No results	Full match	1.75976e+06	3.17821e+06	4.48377e+06	1.45131e+06	2.85367e+06	4.74618e+06	427131	2.10634e+06	2.52118e+06	4.20113e+06	2.26053e+06	6.26472e+06	7.996e+06	460823	1.69173e+06	1.2456e+06	1.55209e+06	806875	3.06856e+06	1.84635e+06	3.6152e+06	933213	1.18178e+06	1.56234e+06	2.51616e+06	2.3904e+06	1.34501e+06	644384	317831	1.78704e+06	4.78165e+06	1.45956e+06	1.6609e+06	3.5089e+06	3.88093e+06	1.64347e+06	1.03112e+06	923547	1.21797e+06	774441	571886
Com_5122_pos	Kynurenic acid	C10 H7 N O3	189.043	5.418	190.05	Full match	Full match	Full match	6.39451e+07	2.09817e+08	1.03011e+08	1.19505e+08	3.70423e+08	6.09436e+07	1.56779e+08	7.75676e+07	2.39738e+08	1.30653e+08	1.14559e+08	5.90815e+08	4.62672e+08	9.54495e+07	7.01916e+07	6.78591e+07	1.22166e+08	1.42617e+08	1.20531e+08	4.56529e+07	1.916e+08	2.15528e+08	1.28689e+08	9.17886e+07	2.38334e+08	1.81302e+08	1.10084e+08	2.34798e+08	3.21796e+07	1.42252e+08	8.51065e+06	9.40057e+07	4.57088e+07	1.24867e+08	4.28962e+07	1.20336e+08	1.29382e+08	9.99774e+07	3.91449e+07	1.59998e+08	1.60546e+08
Com_3023_pos	Biliverdin	C33 H34 N4 O6	582.249	6.463	583.256	No results	Full match	No results	9.59918e+07	8.24812e+07	3.26864e+07	9.00752e+07	3.04289e+07	7.61377e+07	4.91894e+07	2.72225e+08	2.65096e+07	3.97329e+07	8.04266e+07	1.54425e+07	3.56065e+07	7.61166e+07	4.8135e+07	4.33121e+07	1.41231e+07	5.54633e+07	4.04521e+07	4.86119e+08	5.86808e+07	3.79186e+07	2.48598e+08	5.62725e+07	1.34202e+07	5.25515e+07	9.20298e+08	1.19689e+08	1.65833e+08	8.43707e+07	4.82187e+07	2.78925e+07	1.05011e+07	4.5889e+07	5.56781e+07	6.43217e+07	2.46127e+07	9.3015e+06	2.74571e+07	4.25624e+07	3.61995e+07
Com_19952_pos	4-(tert-butyl)phenyl 3,5-dimethylisoxazole-4-carboxylate	C16 H19 N O3	273.137	6.202	274.144	Full match	No results	No results	1.38924e+07	4.68595e+06	2.32589e+07	1.23124e+07	2.45092e+06	4.51047e+06	7.76069e+06	1.44578e+07	3.11367e+07	3.60834e+06	1.99746e+06	1.15783e+07	2.14128e+07	2.29794e+06	2.1097e+06	2.23443e+06	3.4851e+06	2.78821e+06	1.50163e+06	1.12349e+06	3.33776e+06	2.5823e+07	1.93229e+06	2.14483e+06	2.86684e+06	2.25246e+06	1.74405e+06	1.77453e+06	3.14251e+06	1.65652e+06	2.17222e+07	1.60149e+06	1.63331e+06	9.99094e+06	2.81563e+06	1.37309e+06	1.38326e+06	2.72773e+06	3.77327e+06	3.75419e+06	1.66654e+06
Com_66160_pos	4-(3-methoxyphenyl)-4-methyl-2,6-dioxopiperidine-3,5-dicarbonitrile	C15 H13 N3 O3	300.124	3.162	301.131	Invalid mass	No results	No results	1.96041e+06	2.74587e+06	3.09273e+06	5.95307e+06	5.19149e+06	2.59891e+06	2.33927e+06	2.36969e+06	2.04279e+06	1.56766e+06	3.95264e+06	777490	1.52258e+06	3.6354e+06	921534	9.5897e+06	2.58842e+06	2.29218e+06	2.27662e+06	779295	2.44621e+06	2.54921e+06	740879	1.03723e+06	842897	1.57431e+06	1.14091e+06	3.64055e+06	2.92599e+06	645493	907945	1.3972e+06	643337	414264	1.91212e+06	384986	3.14317e+06	1.3821e+06	379266	3.59077e+06	2.47416e+06
Com_27213_pos	PC (18:3e/6:0)	C32 H60 N O7 P	601.411	7.726	602.418	No results	Full match	No results	3.34839e+06	1.53023e+07	1.00783e+07	7.01382e+06	4.43558e+06	1.56199e+06	3.81519e+06	1.50617e+06	8.62249e+06	1.63449e+07	4.70801e+06	3.88635e+06	6.99676e+06	8.20244e+06	6.54227e+06	6.02038e+06	1.70689e+07	4.01724e+06	4.57553e+06	2.68978e+06	9.77053e+06	2.83883e+06	2.21852e+06	1.73764e+06	1.46711e+06	4.35568e+06	2.7996e+06	8.11423e+06	2.07431e+06	1.4723e+06	3.45766e+06	1.39345e+07	4.6043e+06	1.39806e+07	4.92059e+06	6.35792e+07	8.42195e+06	7.31193e+06	5.62316e+06	9.51505e+06	1.98619e+07
Com_37935_pos	N-(cyclopropylmethyl)-N'-phenylurea	C11 H14 N2 O	228.064	4.695	229.072	Invalid mass	No results	No results	2.57307e+06	1.23266e+06	1.74523e+06	3.049e+06	2.14073e+06	1.93866e+06	3.00873e+06	4.1399e+07	1.5285e+06	1.08454e+06	2.02086e+06	1.95028e+06	1.35112e+06	1.56982e+06	1.69419e+06	2.64381e+06	1.60861e+06	1.08516e+06	1.20889e+06	1.55239e+06	1.60649e+06	4.98927e+06	2.10617e+06	1.34738e+06	3.16469e+06	1.32401e+06	2.64435e+07	1.55929e+06	8.76849e+06	1.69415e+06	1.61251e+06	945554	1.87846e+06	1.85694e+06	1.57802e+06	3.08949e+06	1.71116e+06	1.28387e+06	940127	1.72893e+06	1.58154e+06
Com_24869_pos	Docosatrienoic acid	C22 H38 O2	334.285	8.91	335.293	Invalid mass	No results	No results	8.61726e+06	2.67259e+07	1.581e+07	3.45606e+07	4.51598e+06	1.08851e+07	3.0203e+07	7.01741e+06	5.17837e+07	5.02241e+06	2.35654e+07	6.12317e+06	1.07725e+07	7.52166e+06	2.27393e+07	7.56401e+06	8.40749e+06	7.46287e+06	1.02523e+07	3.00399e+07	2.15324e+07	5.85526e+06	5.70955e+06	5.10045e+07	2.34892e+06	9.46907e+06	2.80229e+07	2.41551e+07	2.01967e+06	3.09428e+07	3.19742e+07	6.14621e+06	9.13862e+06	4.45021e+06	1.13407e+07	9.37539e+06	8.24702e+06	2.83791e+06	7.8909e+06	1.14142e+07	5.10057e+06
Com_21821_neg	DL-Citrulline	C6 H13 N3 O3	175.096	1.462	349.185	No results	No results	Full match	6.45663e+06	8.49337e+06	2.93106e+06	362380	5.63479e+06	1.71542e+06	3.68856e+06	432157	2.86515e+06	4.84007e+06	8.41985e+06	1.95794e+07	890540	1.84395e+06	1.97424e+07	779714	1.41622e+06	3.853e+06	602455	5.47497e+06	8.05092e+06	7.5256e+06	1.48675e+06	1.24649e+06	1.67271e+07	1.85647e+06	664793	1.27445e+07	3.14369e+06	5.01191e+06	667260	5.94732e+06	1.90936e+07	361777	1.76188e+07	2.88094e+06	2.25901e+06	1.45802e+06	229616	2.72277e+06	3.18695e+06
Com_4956_pos	4-(Diethylamino)salicylaldehyde	C11 H15 N O2	193.111	5.226	194.118	Full match	No results	No results	1.01678e+07	2.41051e+07	8.05586e+07	7.14473e+06	7.47143e+08	6.58934e+07	4.70313e+07	5.61025e+06	1.3515e+07	9.5327e+06	9.44145e+06	1.0035e+07	1.02247e+07	5.87576e+06	9.01502e+06	1.37034e+07	1.33887e+07	6.41256e+06	5.70242e+06	7.33306e+06	9.91872e+06	1.22215e+07	1.33781e+07	3.45519e+06	9.17392e+06	1.00535e+07	7.3656e+06	8.40493e+06	3.36412e+06	6.15522e+06	4.61463e+06	5.29382e+06	1.62969e+07	9.32514e+06	1.14834e+07	3.83233e+06	9.00203e+06	1.36689e+07	4.55308e+06	1.31062e+07	1.01425e+07
Com_31660_neg	5-Hydroxymethyluracil	C5 H6 N2 O3	142.037	2.324	141.03	Invalid mass	No results	No results	499628	2.79715e+06	957945	506475	1.7278e+06	695384	907434	498159	2.01086e+06	1.84733e+06	1.32235e+06	4.84242e+06	1.8348e+06	690617	1.44026e+06	1.00962e+06	1.24422e+06	1.37141e+06	1.04031e+06	959947	1.39705e+06	1.54206e+06	3.08547e+06	575304	1.29214e+06	1.10278e+06	943067	1.10475e+06	1.00151e+06	1.23515e+06	1.88655e+06	1.36156e+06	2.31269e+06	2.18738e+06	3.31303e+06	1.40928e+06	2.35633e+06	1.01631e+06	1.71611e+06	4.85764e+06	1.79283e+06
Com_1014_pos	Tyramine	C8 H11 N O	137.084	2.727	138.092	Full match	Full match	Full match	1.34688e+07	2.5934e+07	1.21444e+07	7.97818e+07	3.91494e+07	2.90618e+07	1.18298e+07	1.34738e+07	1.77959e+07	1.75853e+07	2.67488e+07	5.82122e+06	4.76042e+07	3.93201e+08	7.66345e+06	5.53523e+06	1.97184e+07	5.97271e+06	1.66433e+07	5.97211e+06	1.20012e+07	3.97087e+06	2.3283e+08	7.52654e+07	1.18373e+09	7.8822e+06	4.78398e+08	4.79134e+08	4.46593e+06	5.52749e+08	1.06986e+08	2.443e+08	5.41213e+06	2.9499e+08	3.12015e+09	3.64877e+08	1.17297e+07	1.16913e+07	2.20994e+08	2.5472e+07	3.95536e+07
Com_71245_pos	2-(4-methylphenyl)-5-(3,4,5-trimethoxyphenyl)-2H-1,2,3,4-tetraazole	C17 H18 N4 O3	326.135	4.786	327.142	Invalid mass	No results	No results	3.49498e+06	1.14172e+06	452639	2.8773e+06	1.10058e+06	3.31529e+06	1.79664e+06	297397	515490	285716	342114	1.54292e+06	528857	2.51183e+06	804137	463516	244500	2.7789e+06	4.79956e+06	501568	273402	351721	4.54144e+06	373335	2.56837e+06	354553	1.36999e+06	504744	1.81036e+06	693568	430392	295963	398065	315354	400068	228054	371907	250682	429158	334244	272020
Com_60313_pos	4-methylphenyl 1-ethyl-3-methyl-1H-pyrazole-5-carbothioate	C14 H16 N2 O S	260.096	6.36	261.103	Invalid mass	No results	No results	973058	1.37741e+06	2.60023e+06	1.10378e+06	1.27358e+06	858547	1.32356e+06	1.0128e+06	1.80254e+06	1.45459e+06	1.11291e+06	955074	1.34104e+06	763881	1.00669e+06	1.68432e+06	1.21763e+06	886812	983869	851589	1.33779e+06	1.02365e+06	1.91782e+06	1.4665e+06	2.01684e+06	1.82426e+06	1.26681e+06	1.19999e+06	737655	7.17076e+06	1.27959e+06	1.06895e+06	2.54621e+07	1.5333e+06	1.83378e+06	1.60164e+06	3.47799e+06	1.03317e+06	1.81641e+06	1.37189e+06	2.46566e+06
Com_21635_pos	Bicine	C6 H13 N O4	163.085	1.697	164.092	Full match	Full match	No results	2.14531e+06	5.86782e+06	2.98702e+06	2.04114e+06	3.30983e+06	1.81554e+06	1.6799e+06	2.9006e+06	5.59046e+06	2.16583e+06	1.45887e+06	6.01498e+06	5.83462e+06	4.3277e+06	2.96812e+06	1.94646e+06	8.82519e+07	1.98505e+06	2.8022e+06	1.91956e+06	3.53082e+06	3.01783e+06	1.67166e+07	1.968e+06	2.64057e+06	1.58418e+06	1.69273e+06	3.61955e+06	1.09192e+06	1.0579e+06	1.51474e+06	1.13192e+06	4.31068e+06	2.58344e+06	4.95784e+06	1.42308e+06	2.3388e+06	4.02034e+06	1.32234e+06	1.73358e+06	1.64894e+06
Com_27231_pos	Sterigmatocystin	C18 H12 O6	324.065	5.272	325.072	Full match	No results	No results	1.30531e+06	3.38803e+06	2.43227e+06	1.33046e+06	7.36602e+07	1.36253e+06	1.31747e+07	863865	1.4466e+06	1.55394e+06	2.09214e+07	1.7046e+06	1.41678e+06	1.21029e+07	1.65848e+06	3.66975e+07	1.15713e+06	4.01292e+06	1.47334e+06	1.32596e+06	1.38073e+06	1.628e+06	7.00576e+07	1.32614e+06	2.52309e+06	1.34896e+06	9.307e+06	1.62001e+06	1.75819e+06	1.12104e+06	1.65836e+06	1.60349e+06	2.70997e+06	1.36849e+06	2.08267e+06	919131	1.74576e+06	1.09899e+06	952895	8.29036e+06	1.6293e+06
Com_34437_pos	5-Hydroxytryptophan	C11 H12 N2 O3	220.085	2.568	221.093	Full match	No results	Full match	3.49581e+07	6.82332e+06	8.63645e+06	5.66674e+06	7.35706e+06	914124	4.37016e+06	1.01741e+06	1.55932e+07	1.59102e+07	4.27361e+06	1.78533e+06	5.1989e+06	7.24098e+06	1.34779e+06	2.04797e+07	1.33776e+07	2.46061e+06	9.06407e+06	3.03901e+06	5.2282e+06	1.87705e+06	4.49745e+06	1.07976e+06	1.68389e+06	2.363e+06	1.52003e+06	3.42379e+06	1.5431e+06	5.58434e+06	927714	1.8599e+06	2.83756e+06	5.40146e+06	6.44633e+06	880356	1.25624e+06	5.18066e+06	772383	1.06086e+07	1.92443e+06
Com_8898_neg	Cytidine-5'-monophosphate	C9 H14 N3 O8 P	323.052	1.562	322.045	No results	Full match	Full match	361148	1.02206e+06	935728	936192	1.26086e+06	2.85712e+06	924065	4.0552e+06	477315	438812	598069	605197	669567	2.74853e+06	351742	4.86969e+06	428308	720954	3.1123e+06	2.95622e+06	1.25274e+06	1.12715e+06	3.15069e+06	6.99695e+06	918392	547284	1.29867e+06	485865	940547	616920	1.88281e+06	3.37111e+06	3.13586e+06	1.78628e+07	993334	1.35784e+06	1.30417e+06	720837	1.81852e+07	482819	455320
Com_64455_pos	2-{4-[(5-methyl-3-isoxazolyl)carbonyl]piperazino}nicotinonitrile	C15 H15 N5 O2	297.122	2.467	298.129	Full match	No results	No results	1.68935e+06	2.50761e+06	4.21612e+06	1.92863e+06	4.23791e+06	2.05411e+06	2.92428e+06	589385	3.91163e+06	3.3583e+06	1.34124e+06	2.00679e+06	1.9476e+06	1.11804e+06	1.50958e+06	5.45486e+06	2.47881e+06	1.31718e+06	912472	985355	5.67e+06	3.72288e+06	1.29235e+06	675522	1.74573e+06	8.7462e+06	896792	1.11729e+06	2.29513e+06	824124	1.28844e+06	2.89962e+06	1.11557e+06	1.62528e+06	1.00872e+06	1.49604e+06	1.35659e+06	2.44717e+06	794559	1.89148e+06	1.4387e+06
Com_2082_pos	trans-4-Hydroxy-L-proline	C5 H9 N O3	131.059	1.374	132.066	Full match	Full match	Full match	1.24768e+08	1.82588e+08	1.09696e+08	1.89408e+08	1.20432e+08	1.32885e+08	1.72261e+08	1.90627e+08	1.38702e+08	1.57274e+08	1.34304e+08	1.27745e+08	1.26448e+08	1.23966e+08	1.53809e+08	3.18182e+08	1.62276e+08	9.16235e+07	9.99663e+07	1.34012e+08	1.00399e+08	1.75484e+08	8.65505e+08	7.3638e+07	2.01046e+08	6.36143e+07	8.37524e+08	2.18829e+08	8.33554e+08	3.13657e+08	8.32886e+07	1.60806e+08	1.2102e+08	8.64045e+07	1.70676e+08	8.70671e+07	8.72834e+07	5.30176e+07	4.35748e+07	1.97251e+08	1.03699e+08
Com_6056_neg	3-(4-chloroanilino)-2-(isopropylsulfonyl)acrylonitrile	C12 H13 Cl N2 O2 S	284.036	5.602	283.028	Invalid mass	No results	No results	765226	1.16413e+06	1.78784e+06	623468	2.06454e+06	457387	602751	2.5218e+08	738750	2.33836e+06	764109	747762	896305	2.27662e+06	2.14903e+06	1.75798e+06	3.51825e+06	669202	1.3126e+06	1.49606e+06	1.72548e+06	1.11292e+06	2.04474e+07	445645	1.00339e+06	1.5377e+06	1.7349e+06	1.82751e+06	592786	9.9257e+06	1.5826e+06	2.21594e+06	1.10322e+06	795846	1.31998e+06	577289	832216	648879	490445	793428	575317
Com_16487_neg	N1-(4-morpholinophenyl)-2-methylbut-2-enamide	C15 H20 N2 O2	260.152	7.007	259.145	Full match	No results	No results	633792	3.14701e+07	2.35134e+07	992603	5.27854e+06	662462	719945	1.75922e+06	2.68867e+06	2.20945e+06	1.1155e+06	5.10447e+06	1.42326e+07	991272	882943	1.102e+06	1.52555e+06	1.17156e+07	1.44619e+06	1.77394e+06	2.64694e+06	920337	949378	654585	867651	1.20909e+06	719926	840622	684918	835989	677341	1.01664e+06	602470	1.59012e+06	1.03578e+06	1.13893e+06	1.07289e+06	2.01982e+06	758242	1.20773e+06	2.67119e+06
Com_13061_pos	4-(allyloxy)-1,2-dihydroquinolin-2-one	C12 H11 N O2	201.08	5.623	202.087	Full match	No results	No results	4.04943e+07	2.96021e+07	1.98478e+07	3.35753e+07	2.01588e+07	2.07487e+07	3.90705e+07	1.2807e+08	5.63097e+07	1.7755e+07	2.2307e+07	8.05806e+07	3.4124e+07	4.19584e+07	2.13963e+07	4.56885e+07	5.36391e+07	2.53152e+07	2.18897e+07	7.0433e+07	7.30489e+07	6.38414e+07	7.48325e+07	2.01178e+07	2.23736e+07	1.89885e+07	2.50013e+07	1.98193e+07	1.52047e+07	3.63517e+07	1.63228e+07	1.88697e+07	1.7269e+07	2.60772e+07	2.952e+07	1.27353e+07	1.93836e+07	5.16124e+07	7.28285e+06	2.3538e+07	2.08553e+07
Com_1215_neg	13(S)-HOTrE	C18 H30 O3	294.22	8.01	293.212	Full match	No results	Full match	1.49621e+08	6.67839e+08	3.14664e+07	5.57219e+07	8.02903e+07	1.01891e+08	2.18122e+08	1.40611e+08	1.06343e+08	1.58079e+08	1.20197e+08	1.01319e+08	5.65709e+08	1.47569e+08	1.25803e+08	9.97354e+07	1.01379e+08	2.0411e+08	1.79964e+08	4.75463e+08	1.41157e+08	1.14813e+09	4.36012e+08	1.31857e+08	1.39443e+08	5.90035e+07	2.11894e+08	9.81833e+07	3.4827e+08	3.80635e+08	1.32721e+08	1.50577e+08	2.20945e+08	8.48951e+07	1.44997e+08	7.08933e+07	1.05575e+08	3.5712e+07	5.33278e+07	2.42756e+08	9.87764e+07
Com_13675_pos	Asparagine	C4 H8 N2 O3	132.054	1.349	133.061	Full match	Full match	Full match	5.98537e+07	1.27251e+07	1.36634e+07	4.18822e+07	5.99037e+07	2.90069e+07	2.6429e+07	1.45134e+07	1.72506e+07	1.3873e+07	3.61763e+07	3.53172e+07	2.20523e+07	2.74092e+07	2.4841e+07	4.25121e+07	2.1261e+07	4.37969e+07	3.55033e+07	1.96169e+07	4.1934e+07	1.95279e+07	2.19897e+07	1.62615e+07	1.57147e+08	1.48368e+07	3.03371e+07	4.47689e+07	1.67898e+07	2.09213e+07	4.0446e+07	2.1001e+07	2.55392e+07	1.99083e+07	3.37492e+07	1.12694e+07	1.99637e+07	1.06244e+07	9.22654e+06	1.99088e+07	1.23448e+07
Com_155_pos	Acetophenone	C8 H8 O	120.058	2.786	121.065	Invalid mass	Invalid mass	No results	3.21465e+08	5.72676e+08	6.50145e+08	9.2279e+08	6.75434e+08	5.11473e+08	3.59605e+08	5.22301e+08	4.19307e+08	3.98478e+08	5.47901e+08	2.75502e+08	7.69645e+08	3.61139e+09	2.93716e+08	3.0568e+08	4.29918e+08	2.63604e+08	3.85388e+08	3.41197e+08	4.11427e+08	3.22344e+08	1.93135e+09	7.927e+08	9.33286e+09	2.79407e+08	3.952e+09	3.93127e+09	1.84547e+08	4.42065e+09	8.75429e+08	2.05709e+09	5.12778e+08	2.56898e+09	1.75315e+10	2.95964e+09	4.11202e+08	3.12751e+08	1.74677e+09	4.9505e+08	6.76337e+08
Com_6294_pos	N1-[6-hydroxy-2-(2-pyridyl)pyrimidin-4-yl]acetamide	C11 H10 N4 O2	230.077	3.09	231.084	Invalid mass	No results	No results	1.82565e+07	1.46923e+08	1.3635e+07	4.72196e+06	2.38268e+06	1.40326e+06	2.74525e+06	3.21817e+06	2.11982e+07	6.48349e+06	5.66589e+06	1.09528e+07	5.48128e+07	2.69971e+06	4.25815e+06	1.51819e+07	8.56777e+06	6.84004e+06	3.12564e+06	2.00057e+06	8.77203e+06	2.10771e+07	5.47501e+07	1.48767e+07	2.01857e+06	1.74234e+06	2.6194e+06	6.70039e+06	4.30121e+06	1.59975e+06	5.04524e+06	6.74268e+06	2.28234e+06	3.13679e+07	3.04416e+06	1.43819e+06	2.45078e+06	3.63646e+06	683701	1.71234e+07	1.37401e+06
Com_2244_pos	YNK	C19 H29 N5 O6	423.213	5.536	424.221	Full match	No results	No results	5.7936e+06	1.74414e+07	4.35704e+06	1.46678e+06	1.16153e+06	1.45795e+06	934349	1.65188e+06	2.74606e+08	6.23154e+07	962910	1.50188e+06	1.93873e+06	775334	9.5624e+07	2.84199e+06	2.06721e+06	1.89239e+07	8.7487e+08	852736	2.41117e+06	1.98447e+06	1.63759e+06	1.0895e+09	1.29534e+06	2.51529e+06	8.3482e+06	1.12632e+06	3.09973e+07	3.4596e+06	1.04384e+07	1.08734e+07	1.17669e+06	2.31854e+07	1.23865e+06	1.1773e+07	1.08606e+06	3.9403e+06	751245	1.357e+06	1.19204e+06
Com_1084_neg	3-methyl-5-oxo-5-(4-toluidino)pentanoic acid	C13 H17 N O3	235.121	6.164	234.113	Full match	No results	No results	1.67841e+07	2.00784e+08	7.77415e+07	8.28393e+07	1.44521e+08	2.73941e+08	4.42491e+08	2.17015e+07	2.77428e+08	1.99215e+08	9.32781e+07	9.5453e+07	2.35961e+08	3.53689e+07	4.82973e+07	1.75086e+07	1.37107e+08	8.44125e+07	7.15466e+07	3.03515e+07	6.08978e+07	1.77144e+08	5.30103e+07	1.43072e+08	1.53568e+08	1.18022e+07	1.49973e+06	2.64247e+08	1.24927e+07	2.07067e+07	1.34595e+07	1.1645e+08	3.16171e+09	2.32051e+08	1.00547e+08	7.60784e+07	9.48064e+08	3.26339e+08	1.71667e+08	2.6873e+07	4.15346e+08
Com_2241_neg	Naringenin	C15 H12 O5	272.069	6.122	271.061	Full match	Full match	No results	864018	2.84349e+06	1.70626e+06	4.15458e+06	3.60592e+06	1.60974e+06	2.86345e+06	2.49394e+07	1.08722e+07	1.52943e+06	1.56191e+06	2.48289e+06	1.05748e+06	2.31036e+06	5.01405e+06	944936	1.26318e+06	1.50156e+07	679859	870759	4.4292e+06	1.92403e+06	1.51136e+06	1.66202e+07	798467	964526	2.67137e+08	1.43731e+06	5.89984e+08	9.95168e+07	5.87475e+07	2.14731e+06	6.60029e+07	1.28672e+06	1.63646e+06	993880	3.3707e+07	3.11982e+06	2.01519e+07	1.08526e+06	706640
Com_13588_neg	2'-Deoxyguanosine 5'-monophosphate (dGMP)	C10 H14 N5 O7 P	347.063	2.022	346.056	Full match	Full match	Full match	370610	965943	441836	659189	809848	706402	527925	407526	545643	1.20071e+06	739992	436231	614231	5.22126e+06	304516	3.02933e+06	2.91806e+06	667327	780385	287319	2.25194e+06	734948	899552	2.38371e+06	521210	620666	1.16854e+06	1.94256e+06	349728	705168	601439	4.24604e+06	2.52875e+06	7.75129e+06	1.4262e+06	319182	1.63087e+06	679006	1.13578e+06	607523	595342
Com_9177_pos	3-Hydroxypicolinic acid	C6 H5 N O3	139.027	3.445	140.035	Full match	No results	Full match	1.13922e+08	1.91578e+07	1.83266e+07	1.4751e+07	2.53406e+07	2.68425e+07	1.49891e+07	9.20783e+06	1.48996e+07	3.39703e+07	2.19268e+07	3.13415e+07	3.30402e+07	2.02114e+07	1.78866e+07	6.90652e+06	5.09934e+06	1.61504e+07	1.06389e+07	1.13803e+07	1.16824e+07	1.02617e+07	3.11232e+07	1.19441e+07	6.28419e+06	8.90338e+07	1.07449e+07	8.01455e+06	4.48679e+06	1.88475e+07	9.4094e+06	9.23302e+06	3.11257e+06	6.71534e+07	3.6279e+08	2.26393e+07	7.60879e+06	4.65239e+07	1.18226e+08	1.10363e+07	1.38693e+07
Com_28946_pos	Azilsartan	C25 H20 N4 O5	478.127	6.569	479.134	Invalid mass	No results	No results	2.02085e+06	3.24089e+06	3.95875e+06	2.96087e+06	2.67792e+06	2.67374e+06	3.0924e+06	3.81863e+06	4.46581e+06	3.21754e+06	2.71758e+06	2.41177e+06	3.25494e+06	2.25747e+06	2.97869e+06	4.39291e+06	3.42326e+06	2.58174e+06	2.91344e+06	2.5974e+06	2.95368e+06	4.07285e+06	3.15791e+06	2.44229e+06	3.51264e+06	3.6618e+06	4.14421e+06	3.06503e+06	1.50082e+06	6.22824e+06	3.09513e+06	2.78938e+06	3.6945e+06	3.19673e+06	3.95478e+06	2.76084e+06	2.44979e+06	2.61103e+06	2.43652e+06	3.546e+06	3.23178e+06
Com_24314_neg	Benzamidine Hydrochloride Hydrate	C7 H11 Cl N2 O	174.055	5.992	173.048	No results	No results	Full match	551971	1.72012e+06	1.8863e+06	661683	1.04584e+06	533526	688984	508020	1.08739e+06	866269	779655	895823	1.05326e+06	590110	713702	603950	1.19771e+06	884438	907480	433469	1.46361e+06	1.64806e+06	1.69212e+06	1.00311e+06	1.19202e+06	1.47343e+06	937384	737527	678592	1.09121e+06	1.44662e+06	4.66412e+06	1.60548e+06	1.39772e+06	2.48851e+06	857813	1.74712e+06	2.06677e+06	768975	1.10715e+06	969591
Com_3692_pos	JWH 019 N-(6-hydroxyhexyl) metabolite	C25 H25 N O2	371.187	5.915	372.194	Full match	No results	No results	1.12973e+06	1.6855e+07	2.85132e+06	3.15734e+06	1.00357e+07	3.91292e+06	2.14276e+07	2.01302e+06	3.6167e+06	3.40336e+06	1.22213e+07	1.73616e+06	3.65781e+06	7.37342e+06	2.42599e+06	9.09402e+06	4.8972e+06	2.45127e+06	3.68635e+06	8.55448e+07	2.10911e+06	4.25936e+06	2.19934e+06	1.17116e+06	1.69071e+07	4.07421e+06	1.61605e+06	994115	6.68014e+08	2.41663e+06	1.25757e+06	2.60194e+06	2.08845e+06	3.79147e+06	3.08566e+06	2.38342e+06	2.3885e+06	2.08925e+06	1.06589e+06	1.87793e+06	1.82447e+06
Com_24340_pos	3-N-Methyl-L-histidine	C7 H13 N3 O3	187.096	1.437	188.103	No results	No results	Full match	1.09506e+07	9.55811e+06	5.95966e+07	1.19995e+07	1.62011e+07	1.09661e+07	1.87481e+07	2.20913e+07	2.04089e+07	2.22028e+07	1.37363e+07	2.03225e+07	8.87524e+06	9.73305e+06	1.15047e+07	2.90151e+07	1.68451e+07	1.30628e+07	2.096e+07	6.7871e+06	1.39782e+07	2.53662e+07	6.73151e+06	1.48636e+07	4.60491e+06	1.66726e+07	2.59213e+06	1.2673e+07	5.357e+06	1.08024e+07	2.86105e+07	1.92138e+07	1.10824e+07	2.93007e+07	9.58098e+06	1.25136e+07	2.94317e+07	9.84278e+06	1.23281e+07	1.57032e+07	1.27407e+07
Com_10285_pos	9-(2,3-Dihydroxy-3-methylbutoxy)-7H-furo[3,2-g]chromen-7-one	C16 H16 O6	304.095	6.345	305.102	Full match	No results	No results	6.6949e+06	8.85367e+06	1.28749e+07	4.16152e+06	9.85549e+06	8.25017e+06	8.46746e+07	8.57646e+06	6.09474e+06	6.04297e+06	1.21138e+07	6.22139e+06	1.75686e+07	1.01412e+07	5.05874e+06	6.7548e+06	4.27768e+06	2.15995e+07	5.91641e+06	9.88798e+06	1.60749e+07	5.95854e+06	1.50722e+07	4.61457e+06	4.80683e+06	4.34784e+06	1.99719e+07	8.17521e+06	6.07389e+07	1.47939e+07	7.90394e+06	1.4956e+07	2.05543e+07	7.84503e+06	2.09556e+07	5.01626e+06	5.48482e+07	1.073e+07	4.34294e+06	5.48124e+06	1.17426e+07
Com_625_neg	D-α-Hydroxyglutaric acid	C5 H8 O5	148.036	2.043	147.029	Invalid mass	Invalid mass	No results	2.4964e+08	1.77527e+09	5.53616e+08	1.24676e+08	1.63683e+08	1.7594e+08	7.12969e+08	1.92864e+08	5.78821e+08	3.33795e+08	4.27813e+08	1.53803e+09	6.7822e+08	1.94114e+08	1.49532e+08	1.26474e+08	1.42422e+08	8.96617e+08	5.48283e+08	4.73981e+08	5.92719e+08	1.00144e+09	1.72967e+09	1.08122e+08	1.81243e+08	1.87634e+08	6.82083e+09	8.40415e+07	4.40142e+08	4.30798e+09	3.45713e+07	2.39576e+08	1.65251e+08	1.42175e+08	6.88125e+08	4.49266e+08	5.00829e+07	5.07656e+07	4.7418e+07	5.24311e+07	2.39251e+08
Com_14043_pos	Minocycline	C23 H27 N3 O7	457.182	2.597	458.19	Invalid mass	No results	No results	1.48652e+06	1.7273e+06	1.06796e+06	4.84245e+07	2.65539e+06	4.99493e+06	1.9184e+07	7.67964e+06	1.84976e+06	3.71616e+07	3.03284e+06	2.30095e+06	1.0108e+06	4.03595e+06	1.49339e+06	1.45734e+06	2.33035e+07	923939	4.49601e+06	597247	1.42707e+06	1.17582e+06	1.77477e+06	5.29897e+06	3.4436e+06	1.07519e+06	1.06833e+07	1.72143e+07	6.57188e+06	6.71379e+06	1.11807e+06	666583	3.73785e+06	975800	1.47846e+06	703104	1.27293e+06	584226	648540	1.31522e+06	1.1134e+06
Com_5581_pos	Isobutyryl carnitine	C11 H21 N O4	231.148	5.65	232.155	No results	No results	Full match	4.81717e+07	3.89337e+07	3.97399e+07	2.10415e+07	4.07537e+07	3.07699e+07	4.31204e+07	2.74537e+07	9.24578e+07	8.21155e+07	3.25462e+07	5.53123e+07	7.93703e+07	3.62264e+07	6.91458e+07	2.34251e+07	9.85134e+07	5.25485e+07	6.27582e+07	2.64622e+07	9.12319e+07	1.11853e+08	1.40386e+08	4.30315e+07	1.14223e+08	1.67839e+08	3.02699e+07	2.85783e+07	2.06874e+07	3.51435e+07	7.00532e+07	7.34131e+07	5.19811e+07	7.31049e+07	1.06133e+08	5.62841e+07	3.14717e+08	1.15456e+08	4.2005e+07	5.30378e+07	3.01861e+08
Com_13720_pos	5,8-dihydroxy-10-methyl-5,8,9,10-tetrahydro-2H-oxecin-2-one	C10 H14 O4	215.117	1.968	216.124	Invalid mass	No results	No results	1.76389e+07	1.98424e+07	3.94805e+07	2.00111e+07	1.58969e+07	1.03171e+07	1.02905e+07	9.98706e+06	1.12443e+07	1.04952e+07	9.29957e+06	9.98044e+06	1.08058e+07	9.31974e+06	1.04805e+07	4.49172e+07	1.43112e+07	1.45265e+07	8.94811e+06	9.01997e+06	8.85863e+06	2.47097e+07	8.05318e+06	6.85469e+06	6.34553e+06	7.18864e+06	1.10105e+07	6.82351e+06	1.3581e+08	1.68887e+07	7.25989e+06	1.40436e+07	6.3043e+06	1.21586e+07	7.0188e+06	4.74803e+06	1.16109e+07	1.1777e+07	6.82073e+06	9.69363e+06	1.08881e+07
Com_9273_neg	L-Ascorbic acid 2-sulfate	C6 H8 O9 S	255.989	1.498	254.982	Full match	No results	No results	1.31296e+06	1.46727e+06	1.37493e+06	2.63874e+06	6.78915e+06	3.18642e+06	1.82007e+06	4.5892e+06	1.72976e+06	808008	3.13573e+06	2.36695e+06	3.32386e+06	610637	8.43402e+06	6.78075e+06	1.76127e+06	3.06871e+06	2.27526e+06	2.03329e+07	1.22724e+06	819420	1.59574e+07	661393	9.08903e+06	2.66966e+06	2.00087e+07	1.12516e+06	9.35314e+06	7.86883e+06	9.74448e+07	4.05077e+06	3.57094e+06	5.40812e+07	1.39758e+06	1.27412e+08	6.64222e+06	853540	1.09051e+06	4.66574e+07	1.54574e+06
Com_3786_pos	alprazolam-d5	C17 H8 [2]H5 Cl N4	313.117	5.446	314.124	Invalid mass	No results	No results	3.69122e+07	1.83515e+08	2.94492e+07	1.93566e+07	1.74403e+07	2.89168e+07	1.18858e+07	8.17482e+06	1.42527e+07	1.75977e+07	2.3766e+07	3.05502e+07	1.05977e+07	1.78133e+07	2.61738e+07	2.31029e+07	1.59335e+07	4.1707e+07	3.08674e+07	1.9016e+07	1.21967e+07	1.41362e+07	1.43261e+07	1.17489e+07	2.48623e+07	2.27311e+07	5.00726e+07	1.8441e+07	6.47308e+06	5.46892e+06	2.99572e+07	9.79006e+06	1.45791e+07	1.39396e+07	1.60959e+07	6.71218e+06	2.49638e+07	1.35724e+07	7.77723e+06	8.82276e+06	7.58562e+06
Com_16660_neg	N-{5-[(dimethylamino)sulfonyl]-2-methylphenyl}cyclohexanecarboxamide	C16 H24 N2 O3 S	324.148	5.954	323.141	Invalid mass	No results	No results	5.12965e+06	1.16408e+07	9.10847e+06	9.84207e+06	8.88656e+06	2.21933e+06	7.9665e+06	1.42396e+06	4.76921e+06	5.5254e+06	1.02535e+07	2.92156e+06	5.37078e+06	9.20807e+06	1.49354e+06	1.17476e+07	5.20419e+06	4.08675e+06	2.51521e+06	4.56341e+06	3.9618e+06	6.17094e+06	8.65035e+06	6.17654e+06	2.41576e+06	3.21089e+06	2.12123e+06	4.35354e+06	3.42926e+06	4.07872e+06	2.09457e+06	1.93291e+06	1.46247e+06	9.95717e+06	2.25746e+06	3.62447e+06	2.85482e+06	3.94623e+06	2.71874e+06	8.33328e+06	3.28524e+06
[truncated: 25 more columns]

## Sheet: S10
Table S10 Significantly enriched pathways by 121 differential metabolites.
MapID	MapTitle	p value	LOG10(pvalue)	x	y	ratio	n	N	EnrichDirect	MetaIDs	kegg_cpd_id
map00340	Histidine metabolism	0.00387098	2.41218	5	18	0.277778	34	527	Over	3-Methylhistidine; 3-N-Methyl-L-histidine; L-Glutamic acid; L-Aspartic acid; 1-Methylhistidine	cpd:C01152,cpd:C01152,cpd:C00025,cpd:C00049,cpd:C01152
map00250	Alanine, aspartate and glutamate metabolism	0.00914374	2.03888	4	14	0.285714	34	527	Over	Ureidosuccinic acid; L-Glutamic acid; L-Aspartic acid; L-Asparagine	cpd:C00438,cpd:C00025,cpd:C00049,cpd:C00152
map00100	Steroid biosynthesis	0.0223556	1.65061	2	4	0.5	34	527	Over	Ergocalciferol; Cholecalciferol	cpd:C05441,cpd:C05443
map00760	Nicotinate and nicotinamide metabolism	0.0361791	1.44154	3	12	0.25	34	527	Over	L-Aspartic acid; Nicotinic acid; Nicotinuric Acid	cpd:C00049,cpd:C00253,cpd:C05380
map00970	Aminoacyl-tRNA biosynthesis	0.0361791	1.44154	3	12	0.25	34	527	Over	L-Glutamic acid; L-Aspartic acid; L-Asparagine	cpd:C00025,cpd:C00049,cpd:C00152
map00220	Arginine biosynthesis	0.0449797	1.34698	3	13	0.230769	34	527	Over	DL-Citrulline; L-Glutamic acid; L-Aspartic acid	cpd:C00327,cpd:C00025,cpd:C00049
map04974	Protein digestion and absorption	0.0547531	1.26159	3	14	0.214286	34	527	Over	Tyramine; L-Asparagine; Indole	cpd:C00483,cpd:C00152,cpd:C00463
map00910	Nitrogen metabolism	0.0645161	1.19033	1	1	1	34	527	Over	L-Glutamic acid	cpd:C00025
map05133	Pertussis	0.0645161	1.19033	1	1	1	34	527	Over	Nicotinic acid	cpd:C00253
map00860	Porphyrin and chlorophyll metabolism	0.0691935	1.15993	2	7	0.285714	34	527	Over	L-Glutamic acid; Biliverdin	cpd:C00025,cpd:C00500
map00360	Phenylalanine metabolism	0.0692965	1.15929	4	25	0.16	34	527	Over	N-Acetylphenylalanine; 3-Coumaric acid; D-Phenylalanine; 4-Coumaric acid	cpd:C03519,cpd:C12621,cpd:C02265,cpd:C00811
map05323	Rheumatoid arthritis	0.124985	0.903143	1	2	0.5	34	527	Over	Cholecalciferol	cpd:C05443
map00790	Folate biosynthesis	0.131329	0.881638	2	10	0.2	34	527	Over	Neopterin; 4-Aminobenzoic acid	cpd:C05926,cpd:C00568
map00130	Ubiquinone and other terpenoid-quinone biosynthesis	0.226501	0.64493	2	14	0.142857	34	527	Over	delta-Tocopherol; 4-Coumaric acid	cpd:C14151,cpd:C00811
map00592	alpha-Linolenic acid metabolism	0.234751	0.629392	1	4	0.25	34	527	Over	13(S)-HOTrE	cpd:C16316
map00430	Taurine and hypotaurine metabolism	0.2845	0.545918	1	5	0.2	34	527	Over	L-Glutamic acid	cpd:C00025
map00650	Butanoate metabolism	0.331103	0.480037	1	6	0.166667	34	527	Over	L-Glutamic acid	cpd:C00025
map00561	Glycerolipid metabolism	0.374755	0.426253	1	7	0.142857	34	527	Over	LPA 16:0	cpd:C00681
map04975	Fat digestion and absorption	0.374755	0.426253	1	7	0.142857	34	527	Over	LPA 16:0	cpd:C00681
map00350	Tyrosine metabolism	0.414004	0.382995	3	28	0.107143	34	527	Over	Tyramine; indole-5,6-quinone; 4-Coumaric acid	cpd:C00483,cpd:C05579,cpd:C00811
map00770	Pantothenate and CoA biosynthesis	0.453918	0.343022	1	9	0.111111	34	527	Over	L-Aspartic acid	cpd:C00049
map04072	Phospholipase D signaling pathway	0.453918	0.343022	1	9	0.111111	34	527	Over	LPA 16:0	cpd:C00681
map00400	Phenylalanine, tyrosine and tryptophan biosynthesis	0.489761	0.310015	1	10	0.1	34	527	Over	Indole	cpd:C00463
map00260	Glycine, serine and threonine metabolism	0.523317	0.281235	1	11	0.0909091	34	527	Over	L-Aspartic acid	cpd:C00049
map00630	Glyoxylate and dicarboxylate metabolism	0.523317	0.281235	1	11	0.0909091	34	527	Over	L-Glutamic acid	cpd:C00025
map00310	Lysine degradation	0.554726	0.255921	1	12	0.0833333	34	527	Over	5-Hydroxylysine	cpd:C16741
map00410	beta-Alanine metabolism	0.554726	0.255921	1	12	0.0833333	34	527	Over	L-Aspartic acid	cpd:C00049
map04742	Taste transduction	0.611632	0.21351	1	14	0.0714286	34	527	Over	D-Phenylalanine	cpd:C02265
map00380	Tryptophan metabolism	0.638312	0.194967	2	21	0.0952381	34	527	Over	Indole; Kynurenic acid	cpd:C00463,cpd:C01717
map00330	Arginine and proline metabolism	0.690374	0.160916	2	27	0.0740741	34	527	Over	trans-4-Hydroxy-L-proline; L-Glutamic acid	cpd:C01157,cpd:C00025
map04977	Vitamin digestion and absorption	0.690374	0.160916	2	27	0.0740741	34	527	Over	LPA 16:0; Cholecalciferol	cpd:C00681,cpd:C05443
map00240	Pyrimidine metabolism	0.700099	0.154841	2	28	0.0714286	34	527	Over	Ureidosuccinic acid; Cytidine-5'-monophosphate	cpd:C00438,cpd:C00055
map01100	Metabolic pathways	0.797632	0.0981976	23	338	0.0680473	34	527	Over	2'-Deoxyguanosine 5'-monophosphate (dGMP); Guanine; Ureidosuccinic acid; trans-4-Hydroxy-L-proline; DL-Citrulline; Naringenin; L-Glutamic acid; L-Aspartic acid; 4-Aminobenzoic acid; Biliverdin; L-Asparagine; Indole; 5-Hydroxylysine; LPA 16:0; indole-5,6-quinone; Kynurenic acid; Ergocalciferol; Cholecalciferol; delta-Tocopherol; Nicotinic acid; 4-Coumaric acid; 2'-Deoxyguanosine; Cytidine-5'-monop…	cpd:C00362,cpd:C00242,cpd:C00438,cpd:C01157,cpd:C00327,cpd:C00509,cpd:C00025,cpd:C00049,cpd:C00568,cpd:C00500,cpd:C00152,cpd:C00463,cpd:C16741,cpd:C00681,cpd:C05579,cpd:C01717,cpd:C05441,cpd:C05443,cpd:C14151,cpd:C00253,cpd:C00811,cpd:C00330,cpd:C00055
map00980	Metabolism of xenobiotics by cytochrome P450	0.2845	0.545918	1	5	0.2	34	527	Over	NNK	cpd:C16453
map04978	Mineral absorption	0.2845	0.545918	1	5	0.2	34	527	Over	L-Asparagine	cpd:C00152
map05230	Central carbon metabolism in cancer	0.2845	0.545918	1	5	0.2	34	527	Over	L-Asparagine	cpd:C00152
map05204	Chemical carcinogenesis	0.124985	0.903143	1	2	0.5	34	527	Over	NNK	cpd:C16453
map04540	Gap junction	0.453918	0.343022	1	9	0.111111	34	527	Over	LPA 16:0	cpd:C00681
map00230	Purine metabolism	0.462802	0.334605	3	33	0.0909091	34	527	Over	2'-Deoxyguanosine 5'-monophosphate (dGMP); Guanine; 2'-Deoxyguanosine	cpd:C00362,cpd:C00242,cpd:C00330
map00480	Glutathione metabolism	0.523317	0.281235	1	11	0.0909091	34	527	Over	L-Glutamic acid	cpd:C00025
map00524	Neomycin, kanamycin and gentamicin biosynthesis	0.181652	0.740759	1	3	0.333333	34	527	Over	L-Glutamic acid	cpd:C00025

[truncated: 8 more sheets: S11, S12, S13, S14, S15, S16, S17, S18]
